# Supplementary material for: Development of the equine hindgut microbiome in semi-feral and domestic conventionally-managed foals
Source: Anim Microbiome. 2020 Nov 23;2:43. doi: 10.1186/s42523-020-00060-6 (PMC7807438; doi:10.1186/s42523-020-00060-6)
Supplement: Supplementary file 3 — Additional file 3. Group significance based on breed and study. Group significance test for breed by Kruskal-Wallis (GS_KW_SBP) and nonparametric t-test (GS_NPT_SBP). Group significance test for study by Kruskal-Wallis (GS_KW_Study) [file 42523_2020_60_MOESM3_ESM.xlsx]

## Sheet: GS_KW_SBP
OTU	Test-Statistic	P	FDR_P	Bonferroni_P	P_mean	SB_mean	taxonomy
533488	11.7736	0.000600772	0.431832	1	0	2.27237	k__Bacteria; p__Firmicutes; c__Clostridia; o__Clostridiales; f__Ruminococcaceae; g__Ruminococcus; s__flavefaciens
New.CleanUp.ReferenceOTU110529	11.7736	0.000600772	0.431832	1	0	1.38868	k__Bacteria; p__Spirochaetes; c__Spirochaetes; o__Spirochaetales; f__Spirochaetaceae; g__Treponema; s__
New.CleanUp.ReferenceOTU152143	11.7736	0.000600772	0.431832	1	0	3.44113	k__Bacteria; p__Bacteroidetes; c__Bacteroidia; o__Bacteroidales; f__; g__; s__
New.CleanUp.ReferenceOTU162986	11.7736	0.000600772	0.431832	1	0	0.904835	k__Bacteria; p__Actinobacteria; c__Coriobacteriia; o__Coriobacteriales; f__Coriobacteriaceae
New.CleanUp.ReferenceOTU262328	11.7736	0.000600772	0.431832	1	0	1.53176	k__Bacteria; p__Spirochaetes; c__Spirochaetes; o__Spirochaetales; f__Spirochaetaceae; g__Treponema; s__
New.CleanUp.ReferenceOTU301146	11.7736	0.000600772	0.431832	1	0	0.893477	k__Bacteria; p__Firmicutes; c__Clostridia; o__Clostridiales; f__Ruminococcaceae; g__Ruminococcus; s__flavefaciens
New.CleanUp.ReferenceOTU346200	11.7736	0.000600772	0.431832	1	0	3.34088	k__Bacteria; p__Firmicutes; c__Clostridia; o__Clostridiales; f__Ruminococcaceae; g__Ruminococcus; s__flavefaciens
New.CleanUp.ReferenceOTU199546	10.9474	0.000937367	0.431832	1	0.0632125	0.906417	k__Bacteria; p__Firmicutes; c__Clostridia; o__Clostridiales; f__; g__; s__
291927	10.4	0.00126015	0.431832	1	1.0515	0	k__Bacteria; p__Bacteroidetes; c__Bacteroidia; o__Bacteroidales; f__Prevotellaceae; g__Prevotella; s__
New.ReferenceOTU508	10.4	0.00126015	0.431832	1	0.0760788	2.12948	U; n; a; s; s; i; g; n; e; d
New.CleanUp.ReferenceOTU24927	10.4	0.00126015	0.431832	1	0.0740787	0.950985	k__Bacteria; p__Firmicutes; c__Clostridia; o__Clostridiales; f__Veillonellaceae; g__Phascolarctobacterium; s__
New.CleanUp.ReferenceOTU158138	10.4	0.00126015	0.431832	1	1.16935	0	k__Bacteria; p__Spirochaetes; c__Spirochaetes; o__Sphaerochaetales; f__Sphaerochaetaceae; g__Sphaerochaeta; s__
169031	10.0541	0.0015201	0.431832	1	0.144775	2.50652	k__Bacteria; p__Firmicutes; c__Clostridia; o__Clostridiales; f__Veillonellaceae; g__Phascolarctobacterium; s__
New.CleanUp.ReferenceOTU186518	10.0541	0.0015201	0.431832	1	0.0671387	1.34284	k__Bacteria; p__Spirochaetes; c__Spirochaetes; o__Spirochaetales; f__Spirochaetaceae; g__Treponema; s__
New.CleanUp.ReferenceOTU267005	10.0414	0.00153063	0.431832	1	0.110755	1.02543	k__Bacteria; p__Firmicutes; c__Clostridia; o__Clostridiales; f__Lachnospiraceae; g__; s__
New.CleanUp.ReferenceOTU353065	10.0414	0.00153063	0.431832	1	0.284766	2.17973	k__Bacteria; p__Firmicutes; c__Clostridia; o__Clostridiales; f__[Mogibacteriaceae]; g__; s__
350224	9.81573	0.00173026	0.431832	1	0.691125	3.20113	k__Bacteria; p__Firmicutes; c__Clostridia; o__Clostridiales; f__Ruminococcaceae; g__Ruminococcus; s__flavefaciens
323189	9.62115	0.0019235	0.431832	1	4.04999	1.16947	k__Bacteria; p__Firmicutes; c__Clostridia; o__Clostridiales; f__; g__; s__
293133	9.62115	0.0019235	0.431832	1	1.96781	5.3211	k__Bacteria; p__Firmicutes; c__Clostridia; o__Clostridiales; f__[Mogibacteriaceae]; g__; s__
New.CleanUp.ReferenceOTU164690	9.62115	0.0019235	0.431832	1	1.663	4.7387	k__Bacteria; p__Firmicutes; c__Clostridia; o__Clostridiales; f__Lachnospiraceae; g__; s__
New.ReferenceOTU535	9.6	0.00194577	0.431832	1	4.6179	1.28061	k__Bacteria; p__Firmicutes; c__Erysipelotrichi; o__Erysipelotrichales; f__Erysipelotrichaceae; g__[Eubacterium]; s__
New.CleanUp.ReferenceOTU320938	9.55139	0.00199798	0.431832	1	0.164911	1.04351	k__Bacteria; p__Spirochaetes; c__Spirochaetes; o__Spirochaetales; f__Spirochaetaceae; g__Treponema; s__
342504	9.22203	0.0023912	0.431832	1	0.3242	2.2801	k__Bacteria; p__Firmicutes; c__Clostridia; o__Clostridiales; f__Clostridiaceae; g__; s__
110910	9.22203	0.0023912	0.431832	1	0.142765	1.59257	k__Bacteria; p__Firmicutes; c__Clostridia; o__Clostridiales; f__Christensenellaceae; g__; s__
585869	9.05473	0.00262017	0.431832	1	0	0.773042	k__Bacteria; p__Firmicutes; c__Clostridia; o__Clostridiales; f__Clostridiaceae; g__Clostridium; s__
4318725	9.05473	0.00262017	0.431832	1	0	0.479757	k__Bacteria; p__Firmicutes; c__Bacilli; o__Lactobacillales; f__Lactobacillaceae; g__Lactobacillus; s__
929901	9.05473	0.00262017	0.431832	1	0	0.67671	k__Bacteria; p__Actinobacteria; c__Actinobacteria; o__Actinomycetales; f__Micrococcaceae; g__Arthrobacter; s__
349246	9.05473	0.00262017	0.431832	1	0	0.871657	k__Bacteria; p__Firmicutes; c__Clostridia; o__Clostridiales; f__Ruminococcaceae; g__Oscillospira; s__
287909	9.05473	0.00262017	0.431832	1	0	0.515877	k__Bacteria; p__Firmicutes; c__Clostridia; o__Clostridiales; f__; g__; s__
1068902	9.05473	0.00262017	0.431832	1	0	1.95823	k__Bacteria; p__Actinobacteria; c__Actinobacteria; o__Actinomycetales; f__Nocardioidaceae; g__Aeromicrobium; s__
New.CleanUp.ReferenceOTU3957	9.05473	0.00262017	0.431832	1	0	1.51276	k__Bacteria; p__Bacteroidetes; c__Bacteroidia; o__Bacteroidales; f__[Paraprevotellaceae]; g__[Prevotella]; s__
New.CleanUp.ReferenceOTU6668	9.05473	0.00262017	0.431832	1	0	0.772742	k__Bacteria; p__Spirochaetes; c__Spirochaetes; o__Spirochaetales; f__Spirochaetaceae; g__Treponema; s__
New.CleanUp.ReferenceOTU21811	9.05473	0.00262017	0.431832	1	0	0.415002	k__Bacteria; p__Actinobacteria; c__Coriobacteriia; o__Coriobacteriales; f__Coriobacteriaceae; g__; s__
New.CleanUp.ReferenceOTU22408	9.05473	0.00262017	0.431832	1	0	0.51071	k__Bacteria; p__Firmicutes; c__Clostridia; o__Clostridiales; f__Lachnospiraceae; g__; s__
New.CleanUp.ReferenceOTU24561	9.05473	0.00262017	0.431832	1	0	0.890335	k__Bacteria; p__Firmicutes; c__Clostridia; o__Clostridiales; f__Dehalobacteriaceae; g__; s__
New.CleanUp.ReferenceOTU62838	9.05473	0.00262017	0.431832	1	0	1.22755	k__Bacteria; p__Firmicutes; c__Clostridia; o__Clostridiales; f__[Mogibacteriaceae]; g__; s__
New.CleanUp.ReferenceOTU146489	9.05473	0.00262017	0.431832	1	0	0.565038	k__Bacteria; p__Spirochaetes; c__Spirochaetes; o__Spirochaetales; f__Spirochaetaceae; g__Treponema; s__
New.CleanUp.ReferenceOTU148505	9.05473	0.00262017	0.431832	1	0	1.24145	k__Bacteria; p__Firmicutes; c__Clostridia; o__Clostridiales; f__Lachnospiraceae; g__Coprococcus; s__
New.CleanUp.ReferenceOTU159563	9.05473	0.00262017	0.431832	1	0	0.919865	k__Bacteria; p__Firmicutes; c__Clostridia; o__Clostridiales; f__Lachnospiraceae; g__; s__
New.CleanUp.ReferenceOTU182981	9.05473	0.00262017	0.431832	1	0	0.606503	k__Bacteria; p__Firmicutes; c__Clostridia; o__Clostridiales; f__[Mogibacteriaceae]; g__; s__
New.CleanUp.ReferenceOTU187317	9.05473	0.00262017	0.431832	1	0	0.599225	k__Bacteria; p__Firmicutes; c__Clostridia; o__Clostridiales; f__Ruminococcaceae; g__; s__
New.CleanUp.ReferenceOTU194474	9.05473	0.00262017	0.431832	1	0	0.49904	k__Bacteria; p__Firmicutes; c__Clostridia; o__Clostridiales; f__Veillonellaceae; g__Phascolarctobacterium; s__
New.CleanUp.ReferenceOTU201031	9.05473	0.00262017	0.431832	1	0	0.875547	k__Bacteria; p__Firmicutes; c__Clostridia; o__Clostridiales; f__Veillonellaceae; g__Phascolarctobacterium; s__
New.CleanUp.ReferenceOTU202488	9.05473	0.00262017	0.431832	1	0	2.28244	U; n; a; s; s; i; g; n; e; d
New.CleanUp.ReferenceOTU229128	9.05473	0.00262017	0.431832	1	0	0.600837	k__Bacteria; p__Fibrobacteres; c__Fibrobacteria; o__Fibrobacterales; f__Fibrobacteraceae; g__Fibrobacter; s__succinogenes
New.CleanUp.ReferenceOTU231419	9.05473	0.00262017	0.431832	1	0	0.925163	k__Bacteria; p__Spirochaetes; c__Spirochaetes; o__Spirochaetales; f__Spirochaetaceae; g__Treponema; s__
New.CleanUp.ReferenceOTU233976	9.05473	0.00262017	0.431832	1	0	1.48278	k__Bacteria; p__Proteobacteria; c__Betaproteobacteria; o__Burkholderiales; f__Alcaligenaceae; g__Sutterella; s__
New.CleanUp.ReferenceOTU235167	9.05473	0.00262017	0.431832	1	0	0.478582	k__Bacteria; p__Spirochaetes; c__Spirochaetes; o__Spirochaetales; f__Spirochaetaceae; g__Treponema; s__
New.CleanUp.ReferenceOTU257584	9.05473	0.00262017	0.431832	1	0	0.85057	k__Bacteria; p__Spirochaetes; c__Spirochaetes; o__Spirochaetales; f__Spirochaetaceae; g__Treponema; s__
New.CleanUp.ReferenceOTU266510	9.05473	0.00262017	0.431832	1	0	0.726357	k__Bacteria; p__Firmicutes; c__Clostridia; o__Clostridiales; f__Lachnospiraceae; g__; s__
New.CleanUp.ReferenceOTU278562	9.05473	0.00262017	0.431832	1	0	0.50081	k__Bacteria; p__Firmicutes; c__Clostridia; o__Clostridiales; f__; g__; s__
New.CleanUp.ReferenceOTU295663	9.05473	0.00262017	0.431832	1	0	0.438665	k__Bacteria; p__Firmicutes; c__Clostridia; o__Clostridiales; f__Veillonellaceae; g__Phascolarctobacterium; s__
New.CleanUp.ReferenceOTU316558	9.05473	0.00262017	0.431832	1	0	0.30778	k__Bacteria; p__Firmicutes; c__Clostridia; o__Clostridiales; f__Ruminococcaceae; g__Ruminococcus; s__flavefaciens
New.CleanUp.ReferenceOTU360424	9.05473	0.00262017	0.431832	1	0	0.842465	k__Bacteria; p__Firmicutes; c__Clostridia; o__Clostridiales; f__Veillonellaceae; g__Phascolarctobacterium; s__
856253	9.01479	0.00267803	0.431832	1	3.43526	0.314932	k__Bacteria; p__Spirochaetes; c__Spirochaetes; o__Spirochaetales; f__Spirochaetaceae; g__Treponema; s__
New.CleanUp.ReferenceOTU24697	9.01479	0.00267803	0.431832	1	0.679054	2.64062	k__Bacteria; p__Firmicutes; c__Clostridia; o__Clostridiales; f__Lachnospiraceae; g__Pseudobutyrivibrio; s__
330992	8.89486	0.00285974	0.431832	1	0.560525	3.57982	k__Bacteria; p__Firmicutes; c__Clostridia; o__Clostridiales; f__Lachnospiraceae; g__; s__
New.ReferenceOTU665	8.81667	0.00298491	0.431832	1	3.67125	1.6478	k__Bacteria; p__Firmicutes; c__Clostridia; o__Clostridiales; f__Lachnospiraceae; g__; s__
342716	8.73889	0.00311494	0.431832	1	0.158048	2.18815	k__Bacteria; p__Firmicutes; c__Clostridia; o__Clostridiales; f__Lachnospiraceae
297440	8.73889	0.00311494	0.431832	1	0.165436	1.4386	k__Bacteria; p__Firmicutes; c__Clostridia; o__Clostridiales; f__Lachnospiraceae; g__Blautia; s__
New.CleanUp.ReferenceOTU308562	8.73889	0.00311494	0.431832	1	0.202729	1.41145	k__Bacteria; p__Firmicutes; c__Clostridia; o__Clostridiales; f__; g__; s__
335516	8.43755	0.00367552	0.431832	1	0.164158	1.39516	k__Bacteria; p__Firmicutes; c__Clostridia; o__Clostridiales; f__Ruminococcaceae; g__; s__
302427	8.43755	0.00367552	0.431832	1	0.19507	1.14065	k__Bacteria; p__Firmicutes; c__Clostridia; o__Clostridiales; f__Ruminococcaceae; g__; s__
326721	8.43755	0.00367552	0.431832	1	0.409525	2.29252	k__Bacteria; p__Firmicutes; c__Bacilli; o__Lactobacillales; f__Lactobacillaceae; g__Lactobacillus; s__
New.CleanUp.ReferenceOTU67392	8.43755	0.00367552	0.431832	1	0.356161	1.6314	k__Bacteria; p__Firmicutes; c__Clostridia; o__Clostridiales; f__[Mogibacteriaceae]
New.CleanUp.ReferenceOTU120543	8.43755	0.00367552	0.431832	1	0.145799	0.822642	k__Bacteria; p__Firmicutes; c__Clostridia; o__Clostridiales; f__Ruminococcaceae; g__; s__
New.CleanUp.ReferenceOTU170964	8.43755	0.00367552	0.431832	1	0.141217	1.26942	k__Bacteria; p__Firmicutes; c__Clostridia; o__Clostridiales; f__[Mogibacteriaceae]; g__; s__
New.CleanUp.ReferenceOTU311266	8.43755	0.00367552	0.431832	1	0.174721	1.70219	k__Bacteria; p__Firmicutes; c__Clostridia; o__Clostridiales; f__Lachnospiraceae; g__; s__
New.CleanUp.ReferenceOTU340460	8.43755	0.00367552	0.431832	1	0.24739	1.85458	k__Bacteria; p__Firmicutes; c__Clostridia; o__Clostridiales; f__Veillonellaceae; g__Phascolarctobacterium; s__
New.ReferenceOTU80	8.38158	0.00379043	0.431832	1	3.19225	0	k__Bacteria; p__Spirochaetes; c__Spirochaetes; o__Spirochaetales; f__Spirochaetaceae; g__Treponema; s__
New.CleanUp.ReferenceOTU19971	8.38158	0.00379043	0.431832	1	0.191337	1.35558	k__Bacteria; p__Spirochaetes; c__Spirochaetes; o__Sphaerochaetales; f__Sphaerochaetaceae; g__Sphaerochaeta; s__
New.CleanUp.ReferenceOTU346980	8.38158	0.00379043	0.431832	1	2.74824	0	k__Bacteria; p__Firmicutes; c__Clostridia; o__Clostridiales; f__Ruminococcaceae; g__; s__
New.CleanUp.ReferenceOTU355271	8.38158	0.00379043	0.431832	1	0.911854	0	k__Bacteria; p__Verrucomicrobia; c__Verruco-5; o__WCHB1-41; f__RFP12; g__; s__
316845	8.24794	0.00407983	0.431832	1	0.68915	3.35315	k__Bacteria; p__Firmicutes; c__Clostridia; o__Clostridiales; f__Ruminococcaceae; g__; s__
340486	8.24794	0.00407983	0.431832	1	0.215004	0.853442	k__Bacteria; p__Firmicutes; c__Clostridia; o__Clostridiales; f__Ruminococcaceae; g__Ruminococcus; s__flavefaciens
298279	8.24794	0.00407983	0.431832	1	1.43605	3.40705	k__Bacteria; p__Firmicutes; c__Clostridia; o__Clostridiales; f__; g__; s__
New.CleanUp.ReferenceOTU333471	8.24794	0.00407983	0.431832	1	1.3841	4.191	k__Bacteria; p__Firmicutes; c__Clostridia; o__Clostridiales; f__Lachnospiraceae; g__Dorea; s__
New.CleanUp.ReferenceOTU15410	8.13821	0.0043342	0.431832	1	0.54073	2.0557	k__Bacteria; p__Firmicutes; c__Clostridia; o__Clostridiales; f__Lachnospiraceae; g__[Ruminococcus]; s__
New.CleanUp.ReferenceOTU89178	8.13821	0.0043342	0.431832	1	3.92405	0.659032	k__Bacteria; p__Bacteroidetes; c__Bacteroidia; o__Bacteroidales; f__[Paraprevotellaceae]; g__YRC22; s__
298850	8.08443	0.00446471	0.431832	1	0.518455	3.2919	k__Bacteria; p__Firmicutes; c__Clostridia; o__Clostridiales; f__Lachnospiraceae; g__; s__
289070	8.06667	0.0045087	0.431832	1	4.77526	2.06895	k__Bacteria; p__Spirochaetes; c__Spirochaetes; o__Spirochaetales; f__Spirochaetaceae; g__Treponema; s__
916143	8.06667	0.0045087	0.431832	1	1.69135	3.19907	k__Bacteria; p__Firmicutes; c__Clostridia; o__Clostridiales; f__Veillonellaceae; g__Phascolarctobacterium; s__
New.ReferenceOTU399	7.9625	0.00477564	0.431832	1	0.111436	0.80477	k__Bacteria; p__Firmicutes; c__Clostridia; o__Clostridiales; f__; g__; s__
New.CleanUp.ReferenceOTU61534	7.9625	0.00477564	0.431832	1	0.175728	1.45677	k__Bacteria; p__Firmicutes; c__Clostridia; o__Clostridiales; f__Lachnospiraceae; g__; s__
New.CleanUp.ReferenceOTU264872	7.9625	0.00477564	0.431832	1	0.175565	1.1615	k__Bacteria; p__Spirochaetes; c__Spirochaetes; o__Spirochaetales; f__Spirochaetaceae; g__Treponema; s__
316381	7.77241	0.00530504	0.431832	1	0.0343625	0.489397	k__Bacteria; p__Firmicutes; c__Clostridia; o__Clostridiales; f__Ruminococcaceae; g__Oscillospira; s__
104272	7.77241	0.00530504	0.431832	1	0.0397163	0.46999	k__Bacteria; p__Firmicutes; c__Clostridia; o__Clostridiales; f__[Mogibacteriaceae]; g__; s__
2963281	7.77241	0.00530504	0.431832	1	0.0397163	0.436527	k__Bacteria; p__Firmicutes; c__Clostridia; o__Clostridiales; f__Ruminococcaceae; g__; s__
368615	7.77241	0.00530504	0.431832	1	0.0397163	0.483437	k__Bacteria; p__Firmicutes; c__Clostridia; o__Clostridiales; f__; g__; s__
210073	7.77241	0.00530504	0.431832	1	0.0397163	0.383665	k__Bacteria; p__Firmicutes; c__Clostridia; o__Clostridiales; f__; g__; s__
157546	7.77241	0.00530504	0.431832	1	0.0343625	0.857655	k__Bacteria; p__Firmicutes; c__Clostridia; o__Clostridiales; f__; g__; s__
326231	7.77241	0.00530504	0.431832	1	0.0394025	0.933468	k__Bacteria; p__Firmicutes; c__Clostridia; o__Clostridiales; f__Ruminococcaceae; g__Ruminococcus; s__flavefaciens
New.CleanUp.ReferenceOTU2634	7.77241	0.00530504	0.431832	1	0.0397163	0.303932	k__Bacteria; p__Firmicutes; c__Clostridia; o__Clostridiales; f__Veillonellaceae; g__Phascolarctobacterium; s__
New.CleanUp.ReferenceOTU26748	7.77241	0.00530504	0.431832	1	0.0397163	0.495045	k__Bacteria; p__Firmicutes; c__Clostridia; o__Clostridiales; f__[Mogibacteriaceae]; g__; s__
New.CleanUp.ReferenceOTU35774	7.77241	0.00530504	0.431832	1	0.0394025	0.711058	k__Bacteria; p__Bacteroidetes; c__Bacteroidia; o__Bacteroidales; f__[Paraprevotellaceae]; g__CF231; s__
New.CleanUp.ReferenceOTU41503	7.77241	0.00530504	0.431832	1	0.0394025	0.924087	k__Bacteria; p__Firmicutes; c__Clostridia; o__Clostridiales; f__; g__; s__
New.CleanUp.ReferenceOTU60623	7.77241	0.00530504	0.431832	1	0.07172	1.06151	k__Bacteria; p__Firmicutes; c__Clostridia; o__Clostridiales; f__Lachnospiraceae
New.CleanUp.ReferenceOTU69845	7.77241	0.00530504	0.431832	1	0.0366763	0.449742	k__Bacteria; p__Firmicutes; c__Clostridia; o__Clostridiales; f__Lachnospiraceae; g__; s__
New.CleanUp.ReferenceOTU78002	7.77241	0.00530504	0.431832	1	0.0366763	0.69935	k__Bacteria; p__Firmicutes; c__Clostridia; o__Clostridiales; f__Ruminococcaceae; g__; s__
New.CleanUp.ReferenceOTU95089	7.77241	0.00530504	0.431832	1	0.0397163	0.420253	k__Bacteria; p__Firmicutes; c__Erysipelotrichi; o__Erysipelotrichales; f__Erysipelotrichaceae; g__; s__
New.CleanUp.ReferenceOTU113795	7.77241	0.00530504	0.431832	1	0.0343625	0.550812	k__Bacteria; p__Firmicutes; c__Clostridia; o__Clostridiales; f__Ruminococcaceae; g__; s__
New.CleanUp.ReferenceOTU187313	7.77241	0.00530504	0.431832	1	0.0394025	0.39707	k__Bacteria; p__Firmicutes; c__Clostridia; o__Clostridiales; f__Ruminococcaceae; g__; s__
New.CleanUp.ReferenceOTU197330	7.77241	0.00530504	0.431832	1	0.0343625	0.439695	k__Bacteria; p__Firmicutes; c__Clostridia; o__Clostridiales; f__Ruminococcaceae; g__; s__
New.CleanUp.ReferenceOTU212814	7.77241	0.00530504	0.431832	1	0.0343625	0.383295	k__Bacteria; p__Firmicutes; c__Clostridia; o__Clostridiales; f__Veillonellaceae; g__Phascolarctobacterium; s__
New.CleanUp.ReferenceOTU215948	7.77241	0.00530504	0.431832	1	0.0366763	0.734588	k__Bacteria; p__Firmicutes; c__Clostridia; o__Clostridiales; f__Ruminococcaceae; g__; s__
New.CleanUp.ReferenceOTU254988	7.77241	0.00530504	0.431832	1	0.0343625	0.907123	k__Bacteria; p__Firmicutes; c__Clostridia; o__Clostridiales; f__; g__; s__
New.CleanUp.ReferenceOTU268633	7.77241	0.00530504	0.431832	1	0.0343625	0.520915	k__Bacteria; p__Firmicutes; c__Clostridia; o__Clostridiales; f__; g__; s__
New.CleanUp.ReferenceOTU292951	7.77241	0.00530504	0.431832	1	0.0671387	1.45707	k__Bacteria; p__Bacteroidetes; c__Bacteroidia; o__Bacteroidales; f__Prevotellaceae; g__Prevotella; s__copri
New.CleanUp.ReferenceOTU328823	7.77241	0.00530504	0.431832	1	0.0397163	0.590775	k__Bacteria; p__Firmicutes; c__Clostridia; o__Clostridiales; f__; g__; s__
337993	7.68793	0.00555913	0.431832	1	0.164158	0.756378	k__Bacteria; p__Firmicutes; c__Clostridia; o__Clostridiales; f__; g__; s__
New.CleanUp.ReferenceOTU24952	7.68793	0.00555913	0.431832	1	0.562368	2.6282	k__Bacteria; p__Firmicutes; c__Clostridia; o__Clostridiales; f__Lachnospiraceae; g__Coprococcus; s__
New.CleanUp.ReferenceOTU60378	7.68793	0.00555913	0.431832	1	0.167197	0.720592	k__Bacteria; p__Firmicutes; c__Clostridia; o__Clostridiales; f__Veillonellaceae; g__Phascolarctobacterium; s__
New.CleanUp.ReferenceOTU152813	7.68793	0.00555913	0.431832	1	0.142759	0.6479	k__Bacteria; p__Firmicutes; c__Clostridia; o__Clostridiales; f__; g__; s__
New.CleanUp.ReferenceOTU338083	7.58785	0.00587631	0.431832	1	2.711	0.06685	k__Bacteria; p__Firmicutes; c__Clostridia; o__Clostridiales; f__Lachnospiraceae
213337	7.51517	0.00611816	0.431832	1	0.915212	2.93467	k__Bacteria; p__Firmicutes; c__Clostridia; o__Clostridiales; f__[Mogibacteriaceae]; g__; s__
303917	7.41519	0.00646755	0.431832	1	0.465969	1.44466	k__Bacteria; p__Bacteroidetes; c__Bacteroidia; o__Bacteroidales; f__; g__; s__
New.ReferenceOTU583	7.41519	0.00646755	0.431832	1	1.11529	3.65448	k__Bacteria; p__Firmicutes; c__Clostridia; o__Clostridiales; f__Ruminococcaceae; g__; s__
293538	7.36619	0.00664616	0.431832	1	3.68515	0.815815	k__Bacteria; p__Spirochaetes; c__Spirochaetes; o__Spirochaetales; f__Spirochaetaceae; g__Treponema; s__
291202	7.22222	0.00720065	0.431832	1	0.395213	2.1281	k__Bacteria; p__Firmicutes; c__Clostridia; o__Clostridiales; f__Ruminococcaceae; g__; s__
New.ReferenceOTU145	7.22222	0.00720065	0.431832	1	0.499528	2.71462	k__Bacteria; p__Fibrobacteres; c__Fibrobacteria; o__Fibrobacterales; f__Fibrobacteraceae; g__Fibrobacter; s__succinogenes
New.CleanUp.ReferenceOTU228348	7.22222	0.00720065	0.431832	1	0.135458	0.727227	k__Bacteria; p__Firmicutes; c__Clostridia; o__Clostridiales; f__; g__; s__
New.CleanUp.ReferenceOTU301579	7.22222	0.00720065	0.431832	1	0.163005	1.11395	k__Bacteria; p__Firmicutes; c__Clostridia; o__Clostridiales; f__Ruminococcaceae; g__; s__
New.CleanUp.ReferenceOTU318615	7.22222	0.00720065	0.431832	1	0.234038	1.28958	k__Bacteria; p__Firmicutes; c__Clostridia; o__Clostridiales; f__Ruminococcaceae; g__; s__
547906	6.99568	0.00817068	0.431832	1	0.0997925	1.18379	k__Bacteria; p__Firmicutes; c__Clostridia; o__Clostridiales; f__; g__; s__
New.CleanUp.ReferenceOTU83949	6.99568	0.00817068	0.431832	1	0.072245	0.88549	k__Bacteria; p__Firmicutes; c__Clostridia; o__Clostridiales; f__Lachnospiraceae; g__; s__
293417	6.97318	0.00827403	0.431832	1	1.04713	4.00025	k__Bacteria; p__Firmicutes; c__Clostridia; o__Clostridiales; f__; g__; s__
New.ReferenceOTU447	6.97318	0.00827403	0.431832	1	0.290266	2.0622	k__Bacteria; p__Firmicutes; c__Clostridia; o__Clostridiales; f__; g__; s__
New.CleanUp.ReferenceOTU83911	6.97318	0.00827403	0.431832	1	0.638389	3.20123	k__Bacteria; p__Firmicutes; c__Clostridia; o__Clostridiales; f__; g__; s__
New.CleanUp.ReferenceOTU134097	6.97318	0.00827403	0.431832	1	0.291379	1.84699	k__Bacteria; p__Firmicutes; c__Clostridia; o__Clostridiales; f__Lachnospiraceae; g__Coprococcus; s__
New.CleanUp.ReferenceOTU304059	6.97318	0.00827403	0.431832	1	0.749325	2.77963	k__Bacteria; p__Firmicutes; c__Clostridia; o__Clostridiales; f__Clostridiaceae; g__Clostridium; s__
New.CleanUp.ReferenceOTU337676	6.97318	0.00827403	0.431832	1	0.847415	0.131388	k__Bacteria; p__Tenericutes; c__Mollicutes; o__; f__; g__; s__
4314603	6.86562	0.00878695	0.431832	1	1.07906	0.141705	k__Bacteria; p__Firmicutes; c__Clostridia; o__Clostridiales; f__Ruminococcaceae; g__; s__
100041	6.86111	0.00880918	0.431832	1	0.415712	2.59895	k__Bacteria; p__Firmicutes; c__Bacilli; o__Lactobacillales; f__Lactobacillaceae; g__Lactobacillus; s__
318782	6.86111	0.00880918	0.431832	1	0.164917	1.76103	k__Bacteria; p__Proteobacteria; c__Alphaproteobacteria; o__Rickettsiales; f__; g__; s__
New.CleanUp.ReferenceOTU5031	6.86111	0.00880918	0.431832	1	0.0760788	0.508492	k__Bacteria; p__Firmicutes; c__Clostridia; o__Clostridiales; f__; g__; s__
New.CleanUp.ReferenceOTU15412	6.86111	0.00880918	0.431832	1	0.0710387	0.789133	k__Bacteria; p__Firmicutes; c__Clostridia; o__Clostridiales; f__Ruminococcaceae; g__; s__
New.CleanUp.ReferenceOTU18565	6.86111	0.00880918	0.431832	1	0.142714	1.30992	k__Bacteria; p__Firmicutes; c__Clostridia; o__Clostridiales; f__Clostridiaceae; g__Clostridium; s__
New.CleanUp.ReferenceOTU20114	6.86111	0.00880918	0.431832	1	0.0710387	1.45946	k__Bacteria; p__Firmicutes; c__Clostridia; o__Clostridiales; f__; g__; s__
New.CleanUp.ReferenceOTU24973	6.86111	0.00880918	0.431832	1	0.0710387	1.14406	k__Bacteria; p__Firmicutes; c__Clostridia; o__Clostridiales; f__; g__; s__
New.CleanUp.ReferenceOTU32770	6.86111	0.00880918	0.431832	1	0.111647	0.588012	k__Bacteria; p__Firmicutes; c__Clostridia; o__Clostridiales; f__Lachnospiraceae; g__; s__
New.CleanUp.ReferenceOTU108527	6.86111	0.00880918	0.431832	1	0.0740787	0.303932	k__Bacteria; p__Spirochaetes; c__Spirochaetes; o__Sphaerochaetales; f__Sphaerochaetaceae; g__Sphaerochaeta; s__
New.CleanUp.ReferenceOTU204830	6.86111	0.00880918	0.431832	1	0.18075	0.890418	k__Bacteria; p__Firmicutes; c__Erysipelotrichi; o__Erysipelotrichales; f__Erysipelotrichaceae; g__; s__
New.CleanUp.ReferenceOTU207891	6.86111	0.00880918	0.431832	1	0.0760788	0.533742	k__Bacteria; p__Firmicutes; c__Clostridia; o__Clostridiales; f__Lachnospiraceae
New.CleanUp.ReferenceOTU224259	6.86111	0.00880918	0.431832	1	0.109937	1.01224	k__Bacteria; p__Firmicutes; c__Clostridia; o__Clostridiales; f__; g__; s__
New.CleanUp.ReferenceOTU237053	6.86111	0.00880918	0.431832	1	0.138859	0.898337	k__Bacteria; p__Spirochaetes; c__Spirochaetes; o__Spirochaetales; f__Spirochaetaceae; g__Treponema; s__
New.CleanUp.ReferenceOTU239679	6.86111	0.00880918	0.431832	1	0.0740787	1.13851	k__Bacteria; p__Firmicutes; c__Clostridia; o__Clostridiales; f__Christensenellaceae; g__; s__
New.CleanUp.ReferenceOTU286985	6.86111	0.00880918	0.431832	1	0.229205	1.13722	k__Bacteria; p__Firmicutes; c__Clostridia; o__Clostridiales; f__Lachnospiraceae; g__; s__
New.CleanUp.ReferenceOTU294757	6.86111	0.00880918	0.431832	1	0.111436	1.20998	k__Bacteria; p__Firmicutes; c__Clostridia; o__Clostridiales; f__Ruminococcaceae; g__; s__
New.CleanUp.ReferenceOTU301438	6.86111	0.00880918	0.431832	1	0.14782	0.876918	k__Bacteria; p__Firmicutes; c__Clostridia; o__Clostridiales; f__; g__; s__
New.CleanUp.ReferenceOTU336957	6.86111	0.00880918	0.431832	1	0.134155	1.27058	k__Bacteria; p__Firmicutes; c__Clostridia; o__Clostridiales; f__; g__; s__
4306004	6.81648	0.00903204	0.431832	1	1.54905	4.11362	k__Bacteria; p__Firmicutes; c__Clostridia; o__Clostridiales; f__Ruminococcaceae; g__; s__
347744	6.81648	0.00903204	0.431832	1	0.579635	2.36237	k__Bacteria; p__Firmicutes; c__Clostridia; o__Clostridiales; f__Lachnospiraceae; g__; s__
296717	6.81648	0.00903204	0.431832	1	1.15692	3.04003	k__Bacteria; p__Firmicutes; c__Clostridia; o__Clostridiales; f__; g__; s__
New.CleanUp.ReferenceOTU144641	6.81648	0.00903204	0.431832	1	0.256185	0.807683	k__Bacteria; p__Firmicutes; c__Clostridia; o__Clostridiales; f__[Mogibacteriaceae]; g__Mogibacterium; s__
684238	6.72579	0.00950284	0.431832	1	0.50893	1.37541	k__Bacteria; p__Firmicutes; c__Clostridia; o__Clostridiales; f__Ruminococcaceae; g__; s__
389566	6.72579	0.00950284	0.431832	1	0.628293	1.96083	k__Bacteria; p__Firmicutes; c__Clostridia; o__Clostridiales; f__Ruminococcaceae; g__; s__
292001	6.72579	0.00950284	0.431832	1	1.71964	4.1285	k__Bacteria; p__Firmicutes; c__Clostridia; o__Clostridiales; f__Ruminococcaceae; g__; s__
New.ReferenceOTU275	6.72579	0.00950284	0.431832	1	0.574691	2.7257	k__Bacteria; p__Firmicutes; c__Clostridia; o__Clostridiales; f__Lachnospiraceae; g__; s__
New.ReferenceOTU124	6.72579	0.00950284	0.431832	1	1.60224	3.96942	k__Bacteria; p__Firmicutes; c__Clostridia; o__Clostridiales; f__[Mogibacteriaceae]; g__; s__
New.CleanUp.ReferenceOTU217036	6.72579	0.00950284	0.431832	1	1.14742	2.85122	k__Bacteria; p__Firmicutes; c__Clostridia; o__Clostridiales; f__Lachnospiraceae; g__; s__
740305	6.69425	0.00967242	0.431832	1	0	0.956785	k__Bacteria; p__Firmicutes; c__Bacilli; o__Bacillales; f__Planococcaceae; g__Rummeliibacillus; s__
667010	6.69425	0.00967242	0.431832	1	0	1.05768	k__Bacteria; p__Firmicutes; c__Clostridia; o__Clostridiales; f__; g__; s__
812902	6.69425	0.00967242	0.431832	1	0	0.770433	k__Bacteria; p__Actinobacteria; c__Actinobacteria; o__Actinomycetales; f__Micrococcaceae; g__; s__
817963	6.69425	0.00967242	0.431832	1	0	0.336492	k__Bacteria; p__Actinobacteria; c__Actinobacteria; o__Actinomycetales; f__Microbacteriaceae; g__Microbacterium; s__
301113	6.69425	0.00967242	0.431832	1	0	1.29584	k__Bacteria; p__Actinobacteria; c__Actinobacteria; o__Actinomycetales; f__Micrococcaceae; g__Arthrobacter
823382	6.69425	0.00967242	0.431832	1	0	1.11337	k__Bacteria; p__Actinobacteria; c__Actinobacteria; o__Actinomycetales; f__Nocardioidaceae; g__; s__
4443094	6.69425	0.00967242	0.431832	1	0	1.37873	k__Bacteria; p__Firmicutes; c__Clostridia; o__Clostridiales; f__; g__; s__
311279	6.69425	0.00967242	0.431832	1	0	1.1119	k__Bacteria; p__Firmicutes; c__Bacilli; o__Bacillales; f__Bacillaceae; g__Bacillus; s__
801579	6.69425	0.00967242	0.431832	1	0	0.458747	k__Bacteria; p__Firmicutes; c__Bacilli; o__Bacillales; f__Planococcaceae; g__Solibacillus; s__
303299	6.69425	0.00967242	0.431832	1	0	0.391767	k__Bacteria; p__Bacteroidetes; c__Bacteroidia; o__Bacteroidales; f__; g__; s__
1109724	6.69425	0.00967242	0.431832	1	0	0.338457	k__Bacteria; p__Firmicutes; c__Clostridia; o__Clostridiales; f__Ruminococcaceae; g__Ruminococcus; s__flavefaciens
308072	6.69425	0.00967242	0.431832	1	0	0.453365	k__Bacteria; p__Firmicutes; c__Clostridia; o__Clostridiales; f__; g__; s__
637954	6.69425	0.00967242	0.431832	1	0	2.4873	k__Bacteria; p__Actinobacteria; c__Actinobacteria; o__Actinomycetales; f__Micrococcaceae; g__Arthrobacter; s__
155932	6.69425	0.00967242	0.431832	1	0	0.649608	k__Bacteria; p__Firmicutes; c__Clostridia; o__Clostridiales; f__Ruminococcaceae; g__; s__
919491	6.69425	0.00967242	0.431832	1	0	0.635232	k__Bacteria; p__Firmicutes; c__Bacilli; o__Bacillales; f__Bacillaceae; g__Bacillus; s__
1002005	6.69425	0.00967242	0.431832	1	0	0.763467	k__Bacteria; p__Actinobacteria; c__Actinobacteria; o__Actinomycetales; f__Micrococcaceae; g__Arthrobacter; s__
New.ReferenceOTU566	6.69425	0.00967242	0.431832	1	0	1.5946	k__Bacteria; p__Bacteroidetes; c__Bacteroidia; o__Bacteroidales; f__; g__; s__
New.ReferenceOTU448	6.69425	0.00967242	0.431832	1	0	0.752393	k__Bacteria; p__Bacteroidetes; c__Bacteroidia; o__Bacteroidales; f__; g__; s__
New.ReferenceOTU86	6.69425	0.00967242	0.431832	1	0	1.4142	k__Bacteria; p__Firmicutes; c__Clostridia; o__Clostridiales; f__Ruminococcaceae; g__Ruminococcus; s__
New.CleanUp.ReferenceOTU9557	6.69425	0.00967242	0.431832	1	0	0.239393	k__Bacteria; p__Firmicutes; c__Clostridia; o__Clostridiales; f__; g__; s__
New.CleanUp.ReferenceOTU10101	6.69425	0.00967242	0.431832	1	0	0.457838	k__Bacteria; p__Fibrobacteres; c__Fibrobacteria; o__Fibrobacterales; f__Fibrobacteraceae; g__Fibrobacter; s__succinogenes
New.CleanUp.ReferenceOTU14762	6.69425	0.00967242	0.431832	1	0	0.8466	k__Bacteria; p__Actinobacteria; c__Coriobacteriia; o__Coriobacteriales; f__Coriobacteriaceae; g__; s__
New.CleanUp.ReferenceOTU18516	6.69425	0.00967242	0.431832	1	0	0.531695	k__Bacteria; p__Firmicutes; c__Clostridia; o__Clostridiales; f__Ruminococcaceae; g__; s__
New.CleanUp.ReferenceOTU19270	6.69425	0.00967242	0.431832	1	0	0.287913	k__Bacteria; p__Firmicutes; c__Clostridia; o__Clostridiales; f__Veillonellaceae; g__Phascolarctobacterium; s__
New.CleanUp.ReferenceOTU22827	6.69425	0.00967242	0.431832	1	0	0.403233	k__Bacteria; p__Firmicutes; c__Clostridia; o__Clostridiales; f__Veillonellaceae; g__Phascolarctobacterium; s__
New.CleanUp.ReferenceOTU37426	6.69425	0.00967242	0.431832	1	0	0.491963	k__Bacteria; p__Firmicutes; c__Clostridia; o__Clostridiales; f__; g__; s__
New.CleanUp.ReferenceOTU39877	6.69425	0.00967242	0.431832	1	0	0.544442	k__Bacteria; p__Firmicutes; c__Clostridia; o__Clostridiales; f__; g__; s__
New.CleanUp.ReferenceOTU40449	6.69425	0.00967242	0.431832	1	0	0.37676	k__Bacteria; p__Firmicutes; c__Clostridia; o__Clostridiales; f__Ruminococcaceae; g__Ruminococcus; s__flavefaciens
New.CleanUp.ReferenceOTU44986	6.69425	0.00967242	0.431832	1	0	0.426975	k__Bacteria; p__Firmicutes; c__Clostridia; o__Clostridiales; f__[Mogibacteriaceae]; g__; s__
New.CleanUp.ReferenceOTU46498	6.69425	0.00967242	0.431832	1	0	0.429247	k__Bacteria; p__Spirochaetes; c__Spirochaetes; o__Spirochaetales; f__Spirochaetaceae; g__Treponema; s__
New.CleanUp.ReferenceOTU52283	6.69425	0.00967242	0.431832	1	0	0.278997	k__Bacteria; p__Firmicutes; c__Clostridia; o__Clostridiales; f__; g__; s__
New.CleanUp.ReferenceOTU52928	6.69425	0.00967242	0.431832	1	0	0.507202	k__Bacteria; p__Firmicutes; c__Clostridia; o__Clostridiales; f__[Mogibacteriaceae]; g__Anaerovorax; s__
New.CleanUp.ReferenceOTU62637	6.69425	0.00967242	0.431832	1	0	0.477088	k__Bacteria; p__Proteobacteria; c__Betaproteobacteria; o__Burkholderiales; f__Alcaligenaceae; g__Sutterella; s__
New.CleanUp.ReferenceOTU69359	6.69425	0.00967242	0.431832	1	0	0.232942	k__Bacteria; p__Firmicutes; c__Clostridia; o__Clostridiales; f__Veillonellaceae; g__Phascolarctobacterium; s__
New.CleanUp.ReferenceOTU71896	6.69425	0.00967242	0.431832	1	0	0.731765	k__Bacteria; p__Bacteroidetes; c__Bacteroidia; o__Bacteroidales; f__; g__; s__
New.CleanUp.ReferenceOTU79303	6.69425	0.00967242	0.431832	1	0	0.609627	k__Bacteria; p__Firmicutes; c__Clostridia; o__Clostridiales; f__Lachnospiraceae; g__; s__
New.CleanUp.ReferenceOTU83371	6.69425	0.00967242	0.431832	1	0	0.608287	k__Bacteria; p__Firmicutes; c__Clostridia; o__Clostridiales; f__Lachnospiraceae; g__; s__
New.CleanUp.ReferenceOTU83667	6.69425	0.00967242	0.431832	1	0	1.02022	k__Bacteria; p__Firmicutes; c__Clostridia; o__Clostridiales; f__Lachnospiraceae; g__Blautia; s__
New.CleanUp.ReferenceOTU86382	6.69425	0.00967242	0.431832	1	0	1.46085	k__Bacteria; p__Proteobacteria; c__Alphaproteobacteria; o__Rickettsiales; f__; g__; s__
New.CleanUp.ReferenceOTU88300	6.69425	0.00967242	0.431832	1	0	0.416475	k__Bacteria; p__Firmicutes; c__Clostridia; o__Clostridiales; f__Ruminococcaceae; g__; s__
New.CleanUp.ReferenceOTU97601	6.69425	0.00967242	0.431832	1	0	0.280595	k__Bacteria; p__Firmicutes; c__Clostridia; o__Clostridiales; f__Lachnospiraceae; g__; s__
New.CleanUp.ReferenceOTU113589	6.69425	0.00967242	0.431832	1	0	1.06978	k__Bacteria; p__Firmicutes; c__Clostridia; o__Clostridiales; f__; g__; s__
New.CleanUp.ReferenceOTU117230	6.69425	0.00967242	0.431832	1	0	0.424083	k__Bacteria; p__Firmicutes; c__Clostridia; o__Clostridiales; f__Ruminococcaceae; g__; s__
New.CleanUp.ReferenceOTU121768	6.69425	0.00967242	0.431832	1	0	0.24571	k__Bacteria; p__Firmicutes; c__Clostridia; o__Clostridiales; f__Veillonellaceae; g__Phascolarctobacterium; s__
New.CleanUp.ReferenceOTU128613	6.69425	0.00967242	0.431832	1	0	0.3281	k__Bacteria; p__Firmicutes; c__Clostridia; o__Clostridiales; f__Lachnospiraceae; g__; s__
New.CleanUp.ReferenceOTU130311	6.69425	0.00967242	0.431832	1	0	0.298875	k__Bacteria; p__Firmicutes; c__Clostridia; o__Clostridiales; f__Ruminococcaceae; g__; s__
New.CleanUp.ReferenceOTU131884	6.69425	0.00967242	0.431832	1	0	0.24093	k__Bacteria; p__Firmicutes; c__Erysipelotrichi; o__Erysipelotrichales; f__Erysipelotrichaceae
New.CleanUp.ReferenceOTU137367	6.69425	0.00967242	0.431832	1	0	0.400683	k__Bacteria; p__Firmicutes; c__Clostridia; o__Clostridiales; f__Ruminococcaceae; g__; s__
New.CleanUp.ReferenceOTU139162	6.69425	0.00967242	0.431832	1	0	2.06423	k__Bacteria; p__Firmicutes; c__Clostridia; o__Clostridiales; f__Lachnospiraceae; g__; s__
New.CleanUp.ReferenceOTU141679	6.69425	0.00967242	0.431832	1	0	0.607522	k__Bacteria; p__Spirochaetes; c__Spirochaetes; o__Spirochaetales; f__Spirochaetaceae; g__Treponema; s__
New.CleanUp.ReferenceOTU142738	6.69425	0.00967242	0.431832	1	0	0.378562	k__Bacteria; p__Spirochaetes; c__Spirochaetes; o__Spirochaetales; f__Spirochaetaceae; g__Treponema; s__
New.CleanUp.ReferenceOTU148763	6.69425	0.00967242	0.431832	1	0	0.391193	k__Bacteria; p__Firmicutes; c__Clostridia; o__Clostridiales; f__Ruminococcaceae; g__; s__
New.CleanUp.ReferenceOTU156052	6.69425	0.00967242	0.431832	1	0	0.24157	k__Bacteria; p__Firmicutes; c__Clostridia; o__Clostridiales; f__; g__; s__
New.CleanUp.ReferenceOTU157509	6.69425	0.00967242	0.431832	1	0	0.229558	U; n; a; s; s; i; g; n; e; d
New.CleanUp.ReferenceOTU161355	6.69425	0.00967242	0.431832	1	0	0.34493	k__Bacteria; p__Firmicutes; c__Clostridia; o__Clostridiales; f__Christensenellaceae; g__; s__
New.CleanUp.ReferenceOTU161600	6.69425	0.00967242	0.431832	1	0	0.235875	k__Bacteria; p__Firmicutes; c__Clostridia; o__Clostridiales; f__Veillonellaceae; g__Phascolarctobacterium; s__
New.CleanUp.ReferenceOTU166526	6.69425	0.00967242	0.431832	1	0	0.297457	k__Bacteria; p__Firmicutes; c__Clostridia; o__Clostridiales; f__Ruminococcaceae; g__; s__
New.CleanUp.ReferenceOTU172911	6.69425	0.00967242	0.431832	1	0	0.238187	k__Bacteria; p__Firmicutes; c__Clostridia; o__Clostridiales; f__Ruminococcaceae; g__; s__
New.CleanUp.ReferenceOTU177263	6.69425	0.00967242	0.431832	1	0	0.845472	k__Bacteria; p__Firmicutes; c__Clostridia; o__Clostridiales; f__Lachnospiraceae; g__Coprococcus; s__
New.CleanUp.ReferenceOTU179208	6.69425	0.00967242	0.431832	1	0	0.769983	k__Bacteria; p__Bacteroidetes; c__Bacteroidia; o__Bacteroidales; f__; g__; s__
New.CleanUp.ReferenceOTU183446	6.69425	0.00967242	0.431832	1	0	0.898562	k__Bacteria; p__Bacteroidetes; c__Bacteroidia; o__Bacteroidales; f__; g__; s__
New.CleanUp.ReferenceOTU185576	6.69425	0.00967242	0.431832	1	0	0.284242	k__Bacteria; p__Firmicutes; c__Clostridia; o__Clostridiales; f__Ruminococcaceae; g__Ruminococcus; s__flavefaciens
New.CleanUp.ReferenceOTU187575	6.69425	0.00967242	0.431832	1	0	0.327287	k__Bacteria; p__Firmicutes; c__Clostridia; o__Clostridiales; f__Veillonellaceae; g__Phascolarctobacterium; s__
New.CleanUp.ReferenceOTU188798	6.69425	0.00967242	0.431832	1	0	0.2817	k__Bacteria; p__Cyanobacteria; c__4C0d-2; o__YS2; f__; g__; s__
New.CleanUp.ReferenceOTU201473	6.69425	0.00967242	0.431832	1	0	0.73027	k__Bacteria; p__Firmicutes; c__Clostridia; o__Clostridiales; f__Veillonellaceae; g__Phascolarctobacterium; s__
New.CleanUp.ReferenceOTU202083	6.69425	0.00967242	0.431832	1	0	0.331017	k__Bacteria; p__Firmicutes; c__Clostridia; o__Clostridiales; f__Lachnospiraceae; g__; s__
New.CleanUp.ReferenceOTU223742	6.69425	0.00967242	0.431832	1	0	0.388382	k__Bacteria; p__Firmicutes; c__Clostridia; o__Clostridiales; f__Lachnospiraceae; g__; s__
New.CleanUp.ReferenceOTU233680	6.69425	0.00967242	0.431832	1	0	0.50516	k__Bacteria; p__Firmicutes; c__Clostridia; o__Clostridiales; f__Christensenellaceae; g__; s__
New.CleanUp.ReferenceOTU236324	6.69425	0.00967242	0.431832	1	0	0.282907	k__Bacteria; p__Bacteroidetes; c__Bacteroidia; o__Bacteroidales; f__; g__; s__
New.CleanUp.ReferenceOTU237370	6.69425	0.00967242	0.431832	1	0	0.449457	k__Bacteria; p__Spirochaetes; c__Spirochaetes; o__Spirochaetales; f__Spirochaetaceae; g__Treponema; s__
New.CleanUp.ReferenceOTU239267	6.69425	0.00967242	0.431832	1	0	0.366617	k__Bacteria; p__Spirochaetes; c__Spirochaetes; o__Spirochaetales; f__Spirochaetaceae; g__Treponema; s__
New.CleanUp.ReferenceOTU240196	6.69425	0.00967242	0.431832	1	0	0.289223	k__Bacteria; p__Firmicutes; c__Clostridia; o__Clostridiales; f__; g__; s__
New.CleanUp.ReferenceOTU240385	6.69425	0.00967242	0.431832	1	0	0.505838	k__Bacteria; p__Spirochaetes; c__Spirochaetes; o__Spirochaetales; f__Spirochaetaceae; g__Treponema; s__
New.CleanUp.ReferenceOTU240777	6.69425	0.00967242	0.431832	1	0	0.798287	k__Bacteria; p__Spirochaetes; c__Spirochaetes; o__Spirochaetales; f__Spirochaetaceae; g__Treponema; s__
New.CleanUp.ReferenceOTU241565	6.69425	0.00967242	0.431832	1	0	1.15189	k__Bacteria; p__Firmicutes; c__Clostridia; o__Clostridiales; f__; g__; s__
New.CleanUp.ReferenceOTU249780	6.69425	0.00967242	0.431832	1	0	0.445888	k__Bacteria; p__Firmicutes; c__Clostridia; o__Clostridiales; f__Lachnospiraceae; g__; s__
New.CleanUp.ReferenceOTU260632	6.69425	0.00967242	0.431832	1	0	0.656267	k__Bacteria; p__Firmicutes; c__Clostridia; o__Clostridiales; f__; g__; s__
New.CleanUp.ReferenceOTU265559	6.69425	0.00967242	0.431832	1	0	1.36078	k__Bacteria; p__Firmicutes; c__Clostridia; o__Clostridiales; f__[Mogibacteriaceae]; g__; s__
New.CleanUp.ReferenceOTU265981	6.69425	0.00967242	0.431832	1	0	0.886608	k__Bacteria; p__Bacteroidetes; c__Bacteroidia; o__Bacteroidales; f__Rikenellaceae; g__; s__
New.CleanUp.ReferenceOTU267780	6.69425	0.00967242	0.431832	1	0	0.987783	k__Bacteria; p__Spirochaetes; c__Spirochaetes; o__Spirochaetales; f__Spirochaetaceae; g__Treponema; s__
New.CleanUp.ReferenceOTU269985	6.69425	0.00967242	0.431832	1	0	0.700227	k__Bacteria; p__Fibrobacteres; c__Fibrobacteria; o__Fibrobacterales; f__Fibrobacteraceae; g__Fibrobacter; s__succinogenes
New.CleanUp.ReferenceOTU272608	6.69425	0.00967242	0.431832	1	0	0.610158	k__Bacteria; p__Firmicutes; c__Clostridia; o__Clostridiales; f__Lachnospiraceae; g__; s__
New.CleanUp.ReferenceOTU274782	6.69425	0.00967242	0.431832	1	0	0.279388	k__Bacteria; p__Firmicutes; c__Clostridia; o__Clostridiales; f__Ruminococcaceae; g__; s__
New.CleanUp.ReferenceOTU281150	6.69425	0.00967242	0.431832	1	0	0.935738	k__Bacteria; p__Firmicutes; c__Clostridia; o__Clostridiales; f__Ruminococcaceae; g__Oscillospira; s__
New.CleanUp.ReferenceOTU285838	6.69425	0.00967242	0.431832	1	0	0.359093	k__Bacteria; p__Fibrobacteres; c__Fibrobacteria; o__Fibrobacterales; f__Fibrobacteraceae; g__Fibrobacter; s__succinogenes
New.CleanUp.ReferenceOTU293650	6.69425	0.00967242	0.431832	1	0	0.619953	k__Bacteria; p__Tenericutes; c__Mollicutes; o__RF39; f__; g__; s__
New.CleanUp.ReferenceOTU295112	6.69425	0.00967242	0.431832	1	0	0.352653	k__Bacteria; p__Bacteroidetes; c__Bacteroidia; o__Bacteroidales; f__; g__; s__
New.CleanUp.ReferenceOTU296089	6.69425	0.00967242	0.431832	1	0	0.905737	k__Bacteria; p__Firmicutes; c__Clostridia; o__Clostridiales; f__Dehalobacteriaceae; g__; s__
New.CleanUp.ReferenceOTU310680	6.69425	0.00967242	0.431832	1	0	1.32753	k__Bacteria; p__Firmicutes; c__Clostridia; o__Clostridiales; f__Lachnospiraceae; g__; s__
New.CleanUp.ReferenceOTU314150	6.69425	0.00967242	0.431832	1	0	0.498738	k__Bacteria; p__Firmicutes; c__Clostridia; o__Clostridiales; f__Lachnospiraceae; g__; s__
New.CleanUp.ReferenceOTU314862	6.69425	0.00967242	0.431832	1	0	0.943338	k__Bacteria; p__Firmicutes; c__Clostridia; o__Clostridiales; f__; g__; s__
New.CleanUp.ReferenceOTU315822	6.69425	0.00967242	0.431832	1	0	0.246625	k__Bacteria; p__Firmicutes; c__Clostridia; o__Clostridiales; f__Lachnospiraceae; g__Dorea; s__
New.CleanUp.ReferenceOTU316336	6.69425	0.00967242	0.431832	1	0	0.33022	k__Bacteria; p__Firmicutes; c__Clostridia; o__Clostridiales; f__Veillonellaceae; g__Phascolarctobacterium; s__
New.CleanUp.ReferenceOTU318052	6.69425	0.00967242	0.431832	1	0	1.57441	k__Bacteria; p__Bacteroidetes; c__Bacteroidia; o__Bacteroidales; f__[Paraprevotellaceae]; g__YRC22; s__
New.CleanUp.ReferenceOTU318578	6.69425	0.00967242	0.431832	1	0	0.235875	k__Bacteria; p__Firmicutes; c__Clostridia; o__Clostridiales; f__Lachnospiraceae; g__; s__
New.CleanUp.ReferenceOTU321709	6.69425	0.00967242	0.431832	1	0	0.32245	k__Bacteria; p__Firmicutes; c__Clostridia; o__Clostridiales; f__Lachnospiraceae; g__; s__
New.CleanUp.ReferenceOTU322012	6.69425	0.00967242	0.431832	1	0	0.475525	k__Bacteria; p__Spirochaetes; c__Spirochaetes; o__Spirochaetales; f__Spirochaetaceae; g__Treponema; s__
New.CleanUp.ReferenceOTU322650	6.69425	0.00967242	0.431832	1	0	0.465013	k__Bacteria; p__Firmicutes; c__Clostridia; o__Clostridiales; f__Ruminococcaceae; g__Ruminococcus; s__flavefaciens
New.CleanUp.ReferenceOTU332574	6.69425	0.00967242	0.431832	1	0	0.820637	k__Bacteria; p__Firmicutes; c__Clostridia; o__Clostridiales; f__; g__; s__
New.CleanUp.ReferenceOTU335871	6.69425	0.00967242	0.431832	1	0	0.237082	k__Bacteria; p__Bacteroidetes; c__Bacteroidia; o__Bacteroidales; f__; g__; s__
New.CleanUp.ReferenceOTU340937	6.69425	0.00967242	0.431832	1	0	1.13885	k__Bacteria; p__Firmicutes; c__Clostridia; o__Clostridiales; f__Lachnospiraceae; g__; s__
New.CleanUp.ReferenceOTU345222	6.69425	0.00967242	0.431832	1	0	0.411648	k__Bacteria; p__Firmicutes; c__Clostridia; o__Clostridiales; f__Veillonellaceae; g__Phascolarctobacterium; s__
New.CleanUp.ReferenceOTU354187	6.69425	0.00967242	0.431832	1	0	0.286707	k__Bacteria; p__Firmicutes; c__Clostridia; o__Clostridiales; f__Clostridiaceae; g__; s__
New.CleanUp.ReferenceOTU356138	6.69425	0.00967242	0.431832	1	0	0.360123	k__Bacteria; p__Firmicutes; c__Clostridia; o__Clostridiales; f__Ruminococcaceae; g__Ruminococcus; s__flavefaciens
New.CleanUp.ReferenceOTU358119	6.69425	0.00967242	0.431832	1	0	0.273072	k__Bacteria; p__Firmicutes; c__Clostridia; o__Clostridiales; f__Lachnospiraceae; g__; s__
New.CleanUp.ReferenceOTU26050	6.66667	0.00982327	0.431832	1	2.34276	0.80804	k__Bacteria; p__Firmicutes; c__Clostridia; o__Clostridiales; f__Ruminococcaceae; g__; s__
294323	6.62264	0.010069	0.431832	1	0.932004	0	k__Bacteria; p__Spirochaetes; c__Spirochaetes; o__Spirochaetales; f__Spirochaetaceae; g__Treponema; s__
New.CleanUp.ReferenceOTU66760	6.62264	0.010069	0.431832	1	0.956554	0	k__Bacteria; p__Firmicutes; c__Clostridia; o__Clostridiales; f__; g__; s__
New.CleanUp.ReferenceOTU124745	6.62264	0.010069	0.431832	1	0.712981	0	k__Bacteria; p__Verrucomicrobia; c__Verruco-5; o__WCHB1-41; f__RFP12; g__; s__
New.CleanUp.ReferenceOTU208610	6.62264	0.010069	0.431832	1	0.40868	0	k__Bacteria; p__Firmicutes; c__Clostridia; o__Clostridiales; f__Lachnospiraceae; g__; s__
New.CleanUp.ReferenceOTU221365	6.62264	0.010069	0.431832	1	1.87193	0	k__Bacteria; p__Firmicutes; c__Clostridia; o__Clostridiales; f__Ruminococcaceae; g__; s__
New.CleanUp.ReferenceOTU259275	6.62264	0.010069	0.431832	1	1.97826	0	U; n; a; s; s; i; g; n; e; d
New.CleanUp.ReferenceOTU306991	6.62264	0.010069	0.431832	1	0.609035	0	k__Bacteria; p__Firmicutes; c__Clostridia; o__Clostridiales; f__Ruminococcaceae; g__; s__
New.CleanUp.ReferenceOTU317363	6.62264	0.010069	0.431832	1	0.801455	0	k__Bacteria; p__Firmicutes; c__Clostridia; o__Clostridiales; f__Ruminococcaceae; g__; s__
New.CleanUp.ReferenceOTU355547	6.62264	0.010069	0.431832	1	0.548755	0	k__Bacteria; p__Tenericutes; c__Mollicutes; o__RF39; f__; g__; s__
New.CleanUp.ReferenceOTU350815	6.51806	0.0106785	0.431832	1	0.344678	1.61461	k__Bacteria; p__Firmicutes; c__Clostridia; o__Clostridiales; f__Veillonellaceae; g__; s__
359720	6.2933	0.0121196	0.431832	1	0.208531	0.746098	k__Bacteria; p__Firmicutes; c__Clostridia; o__Clostridiales; f__Ruminococcaceae; g__; s__
313144	6.2933	0.0121196	0.431832	1	0.312896	1.34971	k__Bacteria; p__Firmicutes; c__Clostridia; o__Clostridiales; f__Lachnospiraceae; g__[Ruminococcus]; s__gnavus
New.CleanUp.ReferenceOTU212365	6.2933	0.0121196	0.431832	1	0.484941	2.16068	k__Bacteria; p__Firmicutes; c__Clostridia; o__Clostridiales; f__Lachnospiraceae; g__Coprococcus; s__
New.CleanUp.ReferenceOTU240809	6.2933	0.0121196	0.431832	1	0.310319	1.10885	k__Bacteria; p__Firmicutes; c__Clostridia; o__Clostridiales; f__Lachnospiraceae; g__Dorea; s__
New.CleanUp.ReferenceOTU331510	6.2933	0.0121196	0.431832	1	0.17231	0.540495	k__Bacteria; p__Firmicutes; c__Clostridia; o__Clostridiales; f__Veillonellaceae; g__Phascolarctobacterium; s__
338348	6.25983	0.0123506	0.431832	1	0.136162	1.17239	k__Bacteria; p__Firmicutes; c__Clostridia; o__Clostridiales; f__Ruminococcaceae; g__Oscillospira; s__
New.CleanUp.ReferenceOTU6355	6.25983	0.0123506	0.431832	1	0.0931913	1.01409	k__Bacteria; p__Firmicutes; c__Clostridia; o__Clostridiales; f__Lachnospiraceae; g__Blautia; s__
New.CleanUp.ReferenceOTU111562	6.25983	0.0123506	0.431832	1	0.1439	1.35807	U; n; a; s; s; i; g; n; e; d
New.CleanUp.ReferenceOTU141987	6.25983	0.0123506	0.431832	1	0.0997925	0.794972	k__Bacteria; p__Spirochaetes; c__Spirochaetes; o__Spirochaetales; f__Spirochaetaceae; g__Treponema; s__
New.CleanUp.ReferenceOTU10493	6.17951	0.0129238	0.431832	1	0.113481	0.552105	k__Bacteria; p__Synergistetes; c__Synergistia; o__Synergistales; f__Dethiosulfovibrionaceae; g__Pyramidobacter; s__piscolens
New.CleanUp.ReferenceOTU79792	6.17951	0.0129238	0.431832	1	0.110755	0.386988	k__Bacteria; p__Firmicutes; c__Clostridia; o__Clostridiales; f__Lachnospiraceae; g__; s__
New.CleanUp.ReferenceOTU177044	6.17951	0.0129238	0.431832	1	1.03117	0.10307	k__Bacteria; p__Spirochaetes; c__Spirochaetes; o__Spirochaetales; f__Spirochaetaceae; g__Treponema; s__
New.CleanUp.ReferenceOTU242840	6.17951	0.0129238	0.431832	1	0.115795	0.698013	k__Bacteria; p__Firmicutes; c__Clostridia; o__Clostridiales; f__Ruminococcaceae; g__; s__
515299	6.15789	0.0130827	0.431832	1	0.106082	1.04361	k__Bacteria; p__Firmicutes; c__Clostridia; o__Clostridiales; f__; g__; s__
New.CleanUp.ReferenceOTU26358	6.15789	0.0130827	0.431832	1	0.106082	1.43419	k__Bacteria; p__Firmicutes; c__Clostridia; o__Clostridiales; f__Lachnospiraceae; g__; s__
New.CleanUp.ReferenceOTU61911	6.15789	0.0130827	0.431832	1	0.108396	0.715577	k__Bacteria; p__Firmicutes; c__Clostridia; o__Clostridiales; f__; g__; s__
New.CleanUp.ReferenceOTU91512	6.15789	0.0130827	0.431832	1	0.106607	0.73482	k__Bacteria; p__Firmicutes; c__Clostridia; o__Clostridiales; f__Lachnospiraceae
New.CleanUp.ReferenceOTU106058	6.15789	0.0130827	0.431832	1	0.106607	0.979372	k__Bacteria; p__Firmicutes; c__Clostridia; o__Clostridiales; f__Lachnospiraceae; g__; s__
New.CleanUp.ReferenceOTU131101	6.15789	0.0130827	0.431832	1	0.101501	0.743378	k__Bacteria; p__Firmicutes; c__Clostridia; o__Clostridiales; f__Lachnospiraceae; g__; s__
New.CleanUp.ReferenceOTU145815	6.15789	0.0130827	0.431832	1	0.266604	1.94283	k__Bacteria; p__Firmicutes; c__Clostridia; o__Clostridiales; f__Ruminococcaceae; g__; s__
New.CleanUp.ReferenceOTU340950	6.15789	0.0130827	0.431832	1	0.0998887	0.870213	k__Bacteria; p__Firmicutes; c__Clostridia; o__Clostridiales; f__Veillonellaceae; g__Phascolarctobacterium; s__
725212	6.15187	0.0131273	0.431832	1	0.537154	1.6678	k__Bacteria; p__Firmicutes; c__Clostridia; o__Clostridiales; f__; g__; s__
296731	6.15187	0.0131273	0.431832	1	1.22425	3.97848	k__Bacteria; p__Firmicutes; c__Clostridia; o__Clostridiales; f__Ruminococcaceae; g__; s__
New.CleanUp.ReferenceOTU112555	6.15187	0.0131273	0.431832	1	0.261961	1.06018	k__Bacteria; p__Firmicutes; c__Clostridia; o__Clostridiales; f__Lachnospiraceae; g__; s__
New.CleanUp.ReferenceOTU143096	6.15187	0.0131273	0.431832	1	0.465206	1.62215	k__Bacteria; p__Firmicutes; c__Clostridia; o__Clostridiales; f__Lachnospiraceae; g__; s__
New.CleanUp.ReferenceOTU254768	6.15187	0.0131273	0.431832	1	0.769981	2.77563	k__Bacteria; p__Firmicutes; c__Clostridia; o__Clostridiales; f__Lachnospiraceae; g__Coprococcus; s__
New.CleanUp.ReferenceOTU276872	6.15187	0.0131273	0.431832	1	0.249644	0.991635	k__Bacteria; p__Firmicutes; c__Clostridia; o__Clostridiales; f__[Mogibacteriaceae]; g__; s__
New.CleanUp.ReferenceOTU139119	6.07003	0.0137495	0.431832	1	1.21821	0.238187	k__Bacteria; p__Firmicutes; c__Clostridia; o__Clostridiales; f__; g__; s__
New.CleanUp.ReferenceOTU238847	6.07003	0.0137495	0.431832	1	1.70881	0.376848	k__Bacteria; p__Firmicutes; c__Clostridia; o__Clostridiales; f__Lachnospiraceae; g__; s__
352840	6.02992	0.0140654	0.431832	1	5.76276	3.15207	k__Bacteria; p__Firmicutes; c__Clostridia; o__Clostridiales; f__Lachnospiraceae; g__; s__
New.CleanUp.ReferenceOTU219623	6.02992	0.0140654	0.431832	1	1.16622	2.67867	k__Bacteria; p__Actinobacteria; c__Coriobacteriia; o__Coriobacteriales; f__Coriobacteriaceae; g__Adlercreutzia; s__
99173	6.01667	0.0141714	0.431832	1	2.5907	4.094	k__Bacteria; p__Firmicutes; c__Clostridia; o__Clostridiales; f__Lachnospiraceae; g__Coprococcus; s__
101237	6.01667	0.0141714	0.431832	1	1.54187	3.31192	k__Bacteria; p__Firmicutes; c__Clostridia; o__Clostridiales; f__Lachnospiraceae; g__Coprococcus; s__
327491	6.01667	0.0141714	0.431832	1	1.66784	3.34035	k__Bacteria; p__Firmicutes; c__Clostridia; o__Clostridiales; f__Christensenellaceae; g__; s__
New.CleanUp.ReferenceOTU21143	6.01667	0.0141714	0.431832	1	2.06014	3.90278	k__Bacteria; p__Firmicutes; c__Clostridia; o__Clostridiales; f__; g__; s__
New.CleanUp.ReferenceOTU309430	6.01667	0.0141714	0.431832	1	1.43204	2.77232	k__Bacteria; p__Firmicutes; c__Clostridia; o__Clostridiales; f__; g__; s__
New.CleanUp.ReferenceOTU293324	5.85	0.0155771	0.431832	1	0.273938	1.1005	k__Bacteria; p__Firmicutes; c__Clostridia; o__Clostridiales; f__Lachnospiraceae; g__; s__
331014	5.64828	0.0174725	0.431832	1	0.19003	0.593563	k__Bacteria; p__Firmicutes; c__Clostridia; o__Clostridiales; f__; g__; s__
4399755	5.64828	0.0174725	0.431832	1	0.205978	0.84235	k__Bacteria; p__Firmicutes; c__Clostridia; o__Clostridiales; f__Ruminococcaceae; g__; s__
New.ReferenceOTU95	5.64828	0.0174725	0.431832	1	1.40026	0.164225	k__Bacteria; p__Firmicutes; c__Clostridia; o__Clostridiales; f__Lachnospiraceae; g__; s__
New.CleanUp.ReferenceOTU53861	5.64828	0.0174725	0.431832	1	0.522062	1.66637	k__Bacteria; p__Firmicutes; c__Clostridia; o__Clostridiales; f__Lachnospiraceae; g__Coprococcus; s__
New.CleanUp.ReferenceOTU61264	5.64828	0.0174725	0.431832	1	0.840463	0.123865	k__Bacteria; p__Bacteroidetes; c__Bacteroidia; o__Bacteroidales; f__; g__; s__
New.CleanUp.ReferenceOTU87350	5.64828	0.0174725	0.431832	1	0.344967	1.74066	k__Bacteria; p__Firmicutes; c__Clostridia; o__Clostridiales; f__Ruminococcaceae; g__Ruminococcus; s__
New.CleanUp.ReferenceOTU252883	5.64828	0.0174725	0.431832	1	2.15372	0.446367	k__Bacteria; p__Bacteroidetes; c__Bacteroidia; o__Bacteroidales; f__; g__; s__
New.CleanUp.ReferenceOTU298441	5.64828	0.0174725	0.431832	1	0.179008	2.19885	k__Bacteria; p__Firmicutes; c__Clostridia; o__Clostridiales; f__Lachnospiraceae; g__; s__
New.CleanUp.ReferenceOTU332052	5.64828	0.0174725	0.431832	1	0.549606	0.123865	k__Bacteria; p__Firmicutes; c__Clostridia; o__Clostridiales; f__Ruminococcaceae; g__; s__
1142657	5.56486	0.0183245	0.431832	1	0.109927	0.892737	k__Bacteria; p__Firmicutes; c__Bacilli; o__Lactobacillales; f__Lactobacillaceae; g__Lactobacillus; s__
320768	5.56486	0.0183245	0.431832	1	0.109927	0.74816	k__Bacteria; p__Firmicutes; c__Clostridia; o__Clostridiales; f__Ruminococcaceae; g__; s__
New.CleanUp.ReferenceOTU1915	5.56486	0.0183245	0.431832	1	0.0671387	0.47127	k__Bacteria; p__Firmicutes; c__Clostridia; o__Clostridiales
New.CleanUp.ReferenceOTU7137	5.56486	0.0183245	0.431832	1	0.129413	0.74963	k__Bacteria; p__Firmicutes; c__Clostridia; o__Clostridiales; f__Lachnospiraceae; g__; s__
New.CleanUp.ReferenceOTU1490	5.52951	0.0186983	0.431832	1	0.140904	0.576167	k__Bacteria; p__Firmicutes; c__Clostridia; o__Clostridiales; f__Ruminococcaceae; g__; s__
New.CleanUp.ReferenceOTU6897	5.52951	0.0186983	0.431832	1	0.225825	1.28756	k__Bacteria; p__Firmicutes; c__Clostridia; o__Clostridiales; f__Ruminococcaceae; g__; s__
New.CleanUp.ReferenceOTU334666	5.52951	0.0186983	0.431832	1	0.229751	2.60918	k__Bacteria; p__Spirochaetes; c__Spirochaetes; o__Spirochaetales; f__Spirochaetaceae; g__Treponema; s__
319127	5.52135	0.0187858	0.431832	1	0.266749	0.80218	k__Bacteria; p__Firmicutes; c__Clostridia; o__Clostridiales; f__Lachnospiraceae; g__; s__
554304	5.52135	0.0187858	0.431832	1	0.569341	1.72197	k__Bacteria; p__Firmicutes; c__Clostridia; o__Clostridiales; f__Ruminococcaceae; g__Ruminococcus; s__flavefaciens
353561	5.52135	0.0187858	0.431832	1	0.566421	1.75517	k__Bacteria; p__Firmicutes; c__Clostridia; o__Clostridiales; f__; g__; s__
110492	5.52135	0.0187858	0.431832	1	0.856975	2.6854	k__Bacteria; p__Firmicutes; c__Clostridia; o__Clostridiales; f__; g__; s__
295871	5.52135	0.0187858	0.431832	1	1.15098	3.12895	k__Bacteria; p__Firmicutes; c__Clostridia; o__Clostridiales; f__Ruminococcaceae; g__; s__
New.ReferenceOTU46	5.52135	0.0187858	0.431832	1	0.807885	2.39828	k__Bacteria; p__Firmicutes; c__Clostridia; o__Clostridiales; f__Ruminococcaceae; g__; s__
New.CleanUp.ReferenceOTU345218	5.52135	0.0187858	0.431832	1	0.961538	2.8889	k__Bacteria; p__Firmicutes; c__Clostridia; o__Clostridiales; f__Christensenellaceae; g__; s__
207718	5.49269	0.0190961	0.431832	1	0.239303	1.08038	k__Bacteria; p__Firmicutes; c__Clostridia; o__Clostridiales; f__; g__; s__
299407	5.49269	0.0190961	0.431832	1	0.111436	0.683307	k__Bacteria; p__Firmicutes; c__Clostridia; o__Clostridiales; f__Ruminococcaceae; g__; s__
298163	5.49269	0.0190961	0.431832	1	0.252252	1.50973	k__Bacteria; p__Firmicutes; c__Clostridia; o__Clostridiales; f__Ruminococcaceae; g__Oscillospira; s__
295012	5.49269	0.0190961	0.431832	1	0.138859	1.02371	k__Bacteria; p__Firmicutes; c__Clostridia; o__Clostridiales; f__Ruminococcaceae; g__; s__
New.ReferenceOTU636	5.49269	0.0190961	0.431832	1	1.6996	0.06685	k__Bacteria; p__Bacteroidetes; c__Bacteroidia; o__Bacteroidales; f__Prevotellaceae; g__Prevotella; s__
New.CleanUp.ReferenceOTU2853	5.49269	0.0190961	0.431832	1	0.127481	0.680167	k__Bacteria; p__Firmicutes; c__Clostridia; o__Clostridiales; f__Ruminococcaceae; g__; s__
New.CleanUp.ReferenceOTU83138	5.49269	0.0190961	0.431832	1	0.0998887	0.699747	k__Bacteria; p__Firmicutes; c__Clostridia; o__Clostridiales; f__Ruminococcaceae; g__; s__
New.CleanUp.ReferenceOTU111962	5.49269	0.0190961	0.431832	1	0.0998887	0.628612	k__Bacteria; p__Firmicutes; c__Clostridia; o__Clostridiales; f__Lachnospiraceae; g__; s__
New.CleanUp.ReferenceOTU153280	5.49269	0.0190961	0.431832	1	0.138859	0.610122	k__Bacteria; p__Actinobacteria; c__Coriobacteriia; o__Coriobacteriales; f__Coriobacteriaceae; g__; s__
New.CleanUp.ReferenceOTU212763	5.49269	0.0190961	0.431832	1	0.0998887	0.548825	k__Bacteria; p__Firmicutes; c__Erysipelotrichi; o__Erysipelotrichales; f__Erysipelotrichaceae; g__L7A_E11; s__
New.CleanUp.ReferenceOTU256778	5.49269	0.0190961	0.431832	1	0.135794	0.742102	k__Bacteria; p__Firmicutes; c__Clostridia; o__Clostridiales; f__Lachnospiraceae; g__Coprococcus; s__
New.CleanUp.ReferenceOTU320824	5.49269	0.0190961	0.431832	1	0.495301	0.057015	k__Bacteria; p__Firmicutes; c__Clostridia; o__Clostridiales; f__Ruminococcaceae; g__; s__
New.CleanUp.ReferenceOTU342625	5.49269	0.0190961	0.431832	1	2.77305	0.057015	k__Bacteria; p__Bacteroidetes; c__Bacteroidia; o__Bacteroidales; f__; g__; s__
New.CleanUp.ReferenceOTU347760	5.49269	0.0190961	0.431832	1	0.246792	1.30429	k__Bacteria; p__Firmicutes; c__Clostridia; o__Clostridiales; f__[Mogibacteriaceae]; g__; s__
651458	5.44789	0.0195919	0.431832	1	3.08858	1.1431	k__Bacteria; p__Bacteroidetes; c__Bacteroidia; o__Bacteroidales; f__; g__; s__
335884	5.44789	0.0195919	0.431832	1	0.7786	1.96843	k__Bacteria; p__Firmicutes; c__Clostridia; o__Clostridiales; f__Christensenellaceae; g__; s__
296768	5.44789	0.0195919	0.431832	1	1.6249	4.14043	k__Bacteria; p__Firmicutes; c__Clostridia; o__Clostridiales; f__[Mogibacteriaceae]; g__; s__
New.CleanUp.ReferenceOTU277441	5.44789	0.0195919	0.431832	1	2.07849	1.03637	k__Bacteria; p__Bacteroidetes; c__Bacteroidia; o__Bacteroidales; f__; g__; s__
295938	5.4	0.0201368	0.431832	1	2.61802	0.7211	k__Bacteria; p__Firmicutes; c__Clostridia; o__Clostridiales; f__Lachnospiraceae; g__; s__
New.ReferenceOTU673	5.4	0.0201368	0.431832	1	2.3308	3.91252	k__Bacteria; p__Firmicutes; c__Clostridia; o__Clostridiales; f__Lachnospiraceae; g__; s__
1579251	5.09328	0.0240187	0.431832	1	0.0880787	0.715217	k__Bacteria; p__Firmicutes; c__Clostridia; o__Clostridiales; f__Ruminococcaceae; g__; s__
290640	5.09328	0.0240187	0.431832	1	0.686603	0	k__Bacteria; p__Firmicutes; c__Clostridia; o__Clostridiales; f__Lachnospiraceae; g__; s__
695452	5.09328	0.0240187	0.431832	1	0.072245	0.69473	k__Bacteria; p__Actinobacteria; c__Actinobacteria; o__Actinomycetales; f__Microbacteriaceae; g__Microbacterium; s__
313400	5.09328	0.0240187	0.431832	1	0.0343625	0.781755	k__Bacteria; p__Firmicutes; c__Clostridia; o__Clostridiales; f__; g__; s__
315802	5.09328	0.0240187	0.431832	1	1.10478	0	k__Bacteria; p__Verrucomicrobia; c__Verruco-5; o__WCHB1-41; f__RFP12; g__; s__
4388430	5.09328	0.0240187	0.431832	1	0.0343625	0.379227	k__Bacteria; p__Firmicutes; c__Clostridia; o__Clostridiales; f__Ruminococcaceae; g__Ruminococcus; s__flavefaciens
634450	5.09328	0.0240187	0.431832	1	0.589796	0	k__Bacteria; p__Firmicutes; c__Clostridia; o__Clostridiales; f__Ruminococcaceae; g__; s__
109587	5.09328	0.0240187	0.431832	1	0.0343625	0.668308	k__Bacteria; p__Firmicutes; c__Clostridia; o__Clostridiales; f__Christensenellaceae; g__; s__
331923	5.09328	0.0240187	0.431832	1	0.0394025	0.29796	k__Bacteria; p__Firmicutes; c__Clostridia; o__Clostridiales; f__Ruminococcaceae; g__; s__
4363614	5.09328	0.0240187	0.431832	1	0.0394025	1.13307	k__Bacteria; p__Firmicutes; c__Clostridia; o__Clostridiales; f__Ruminococcaceae; g__; s__
349204	5.09328	0.0240187	0.431832	1	0.826815	0	k__Bacteria; p__Firmicutes; c__Clostridia; o__Clostridiales; f__Ruminococcaceae; g__Oscillospira; s__
422283	5.09328	0.0240187	0.431832	1	0.0366763	0.235875	k__Bacteria; p__Firmicutes; c__Clostridia; o__Clostridiales; f__Ruminococcaceae; g__Oscillospira; s__
New.ReferenceOTU190	5.09328	0.0240187	0.431832	1	0.0343625	0.498972	k__Bacteria; p__Actinobacteria; c__Coriobacteriia; o__Coriobacteriales; f__Coriobacteriaceae; g__Adlercreutzia; s__
New.ReferenceOTU123	5.09328	0.0240187	0.431832	1	1.45799	0	k__Bacteria; p__Bacteroidetes; c__Bacteroidia; o__Bacteroidales; f__; g__; s__
New.CleanUp.ReferenceOTU1295	5.09328	0.0240187	0.431832	1	0.31387	0	k__Bacteria; p__Firmicutes; c__Clostridia; o__Clostridiales; f__; g__; s__
New.CleanUp.ReferenceOTU1523	5.09328	0.0240187	0.431832	1	0.0397163	0.237082	k__Bacteria; p__Firmicutes; c__Clostridia; o__Clostridiales; f__; g__; s__
New.CleanUp.ReferenceOTU4798	5.09328	0.0240187	0.431832	1	0.0366763	1.39363	k__Bacteria; p__Firmicutes; c__Clostridia; o__Clostridiales; f__Lachnospiraceae; g__; s__
New.CleanUp.ReferenceOTU5824	5.09328	0.0240187	0.431832	1	0.3859	0	k__Bacteria; p__Firmicutes; c__Erysipelotrichi; o__Erysipelotrichales; f__Erysipelotrichaceae; g__RFN20; s__
New.CleanUp.ReferenceOTU7372	5.09328	0.0240187	0.431832	1	0.564348	0	k__Bacteria; p__Firmicutes; c__Clostridia; o__Clostridiales; f__Ruminococcaceae; g__; s__
New.CleanUp.ReferenceOTU9649	5.09328	0.0240187	0.431832	1	0.0397163	1.05967	k__Bacteria; p__Firmicutes; c__Clostridia; o__Clostridiales; f__Ruminococcaceae; g__Oscillospira; s__
New.CleanUp.ReferenceOTU10555	5.09328	0.0240187	0.431832	1	0.335286	0	k__Bacteria; p__Firmicutes; c__Clostridia; o__Clostridiales; f__; g__; s__
New.CleanUp.ReferenceOTU13661	5.09328	0.0240187	0.431832	1	0.0343625	0.293608	k__Bacteria; p__Firmicutes; c__Clostridia; o__Clostridiales; f__Veillonellaceae; g__Phascolarctobacterium; s__
New.CleanUp.ReferenceOTU15746	5.09328	0.0240187	0.431832	1	0.3322	0	k__Bacteria; p__Firmicutes; c__Clostridia; o__Clostridiales; f__; g__; s__
New.CleanUp.ReferenceOTU16900	5.09328	0.0240187	0.431832	1	0.946287	0	k__Bacteria; p__Firmicutes; c__Clostridia; o__Clostridiales; f__Ruminococcaceae; g__; s__
New.CleanUp.ReferenceOTU22942	5.09328	0.0240187	0.431832	1	0.0397163	0.717938	k__Bacteria; p__Firmicutes; c__Clostridia; o__Clostridiales; f__Lachnospiraceae; g__Roseburia; s__
New.CleanUp.ReferenceOTU24035	5.09328	0.0240187	0.431832	1	0.25213	0	k__Bacteria; p__Firmicutes; c__Clostridia; o__Clostridiales; f__Ruminococcaceae; g__; s__
New.CleanUp.ReferenceOTU29379	5.09328	0.0240187	0.431832	1	0.0343625	0.24093	k__Bacteria; p__Firmicutes; c__Clostridia; o__Clostridiales; f__Clostridiaceae; g__Clostridium; s__
New.CleanUp.ReferenceOTU35326	5.09328	0.0240187	0.431832	1	0.524338	0	k__Bacteria; p__Bacteroidetes; c__Bacteroidia; o__Bacteroidales; f__RF16; g__; s__
New.CleanUp.ReferenceOTU37987	5.09328	0.0240187	0.431832	1	0.0366763	0.327755	k__Bacteria; p__Firmicutes; c__Clostridia; o__Clostridiales; f__Ruminococcaceae; g__; s__
New.CleanUp.ReferenceOTU38995	5.09328	0.0240187	0.431832	1	0.0343625	0.324325	k__Bacteria; p__Firmicutes; c__Clostridia; o__Clostridiales; f__Veillonellaceae; g__Phascolarctobacterium; s__
New.CleanUp.ReferenceOTU40737	5.09328	0.0240187	0.431832	1	0.606607	0	U; n; a; s; s; i; g; n; e; d
New.CleanUp.ReferenceOTU45357	5.09328	0.0240187	0.431832	1	0.351892	0	k__Bacteria; p__Firmicutes; c__Clostridia; o__Clostridiales; f__Christensenellaceae; g__; s__
New.CleanUp.ReferenceOTU46547	5.09328	0.0240187	0.431832	1	0.0397163	0.405545	k__Bacteria; p__Firmicutes; c__Clostridia; o__Clostridiales; f__Veillonellaceae; g__Phascolarctobacterium; s__
New.CleanUp.ReferenceOTU50783	5.09328	0.0240187	0.431832	1	0.0343625	0.419048	k__Bacteria; p__Firmicutes; c__Clostridia; o__Clostridiales; f__Lachnospiraceae; g__; s__
New.CleanUp.ReferenceOTU52089	5.09328	0.0240187	0.431832	1	0.0343625	0.327385	k__Bacteria; p__Firmicutes; c__Clostridia; o__Clostridiales; f__; g__; s__
New.CleanUp.ReferenceOTU53685	5.09328	0.0240187	0.431832	1	0.0366763	0.315598	k__Bacteria; p__Firmicutes; c__Clostridia; o__Clostridiales; f__Ruminococcaceae; g__; s__
New.CleanUp.ReferenceOTU55570	5.09328	0.0240187	0.431832	1	1.22315	0	U; n; a; s; s; i; g; n; e; d
New.CleanUp.ReferenceOTU57442	5.09328	0.0240187	0.431832	1	0.072245	1.89422	k__Bacteria; p__Bacteroidetes; c__Bacteroidia; o__Bacteroidales; f__; g__; s__
New.CleanUp.ReferenceOTU65060	5.09328	0.0240187	0.431832	1	0.0397163	0.237082	k__Bacteria; p__Firmicutes; c__Clostridia; o__Clostridiales; f__Lachnospiraceae
New.CleanUp.ReferenceOTU65096	5.09328	0.0240187	0.431832	1	0.0632125	0.621337	k__Bacteria; p__Proteobacteria; c__Alphaproteobacteria; o__Rickettsiales; f__; g__; s__
New.CleanUp.ReferenceOTU65338	5.09328	0.0240187	0.431832	1	0.0343625	0.347863	k__Bacteria; p__Firmicutes; c__Clostridia; o__Clostridiales; f__Ruminococcaceae; g__; s__
New.CleanUp.ReferenceOTU70655	5.09328	0.0240187	0.431832	1	0.07172	0.859137	k__Bacteria; p__Firmicutes; c__Clostridia; o__Clostridiales; f__Ruminococcaceae; g__; s__
New.CleanUp.ReferenceOTU79912	5.09328	0.0240187	0.431832	1	0.0343625	1.32897	k__Bacteria; p__Firmicutes; c__Clostridia; o__Clostridiales; f__Christensenellaceae; g__; s__
New.CleanUp.ReferenceOTU84045	5.09328	0.0240187	0.431832	1	0.0397163	0.758803	k__Bacteria; p__Firmicutes; c__Clostridia; o__Clostridiales; f__Veillonellaceae; g__Phascolarctobacterium; s__
New.CleanUp.ReferenceOTU92735	5.09328	0.0240187	0.431832	1	0.0366763	0.349707	k__Bacteria; p__Bacteroidetes; c__Bacteroidia; o__Bacteroidales; f__; g__; s__
New.CleanUp.ReferenceOTU93333	5.09328	0.0240187	0.431832	1	0.0343625	0.45739	k__Bacteria; p__Firmicutes; c__Clostridia; o__Clostridiales; f__; g__; s__
New.CleanUp.ReferenceOTU93807	5.09328	0.0240187	0.431832	1	0.64253	0	k__Bacteria; p__Bacteroidetes; c__Bacteroidia; o__Bacteroidales; f__; g__; s__
New.CleanUp.ReferenceOTU96053	5.09328	0.0240187	0.431832	1	0.580399	0	k__Bacteria; p__Firmicutes; c__Clostridia; o__Clostridiales; f__Ruminococcaceae; g__; s__
New.CleanUp.ReferenceOTU97167	5.09328	0.0240187	0.431832	1	0.850886	0	k__Bacteria; p__Fibrobacteres; c__Fibrobacteria; o__Fibrobacterales; f__Fibrobacteraceae; g__Fibrobacter; s__succinogenes
New.CleanUp.ReferenceOTU98747	5.09328	0.0240187	0.431832	1	0.0632125	0.659818	k__Bacteria; p__Firmicutes; c__Clostridia; o__Clostridiales; f__Christensenellaceae; g__; s__
New.CleanUp.ReferenceOTU100972	5.09328	0.0240187	0.431832	1	0.0366763	2.26608	k__Bacteria; p__Firmicutes; c__Clostridia; o__Clostridiales; f__Lachnospiraceae; g__; s__
New.CleanUp.ReferenceOTU114496	5.09328	0.0240187	0.431832	1	0.0366763	0.283918	k__Bacteria; p__Firmicutes; c__Clostridia; o__Clostridiales; f__Veillonellaceae; g__Phascolarctobacterium; s__
New.CleanUp.ReferenceOTU115710	5.09328	0.0240187	0.431832	1	0.510215	0	k__Bacteria; p__Actinobacteria; c__Coriobacteriia; o__Coriobacteriales; f__Coriobacteriaceae; g__Adlercreutzia; s__
New.CleanUp.ReferenceOTU116835	5.09328	0.0240187	0.431832	1	0.593719	0	k__Bacteria; p__Spirochaetes; c__Spirochaetes; o__Spirochaetales; f__Spirochaetaceae; g__Treponema; s__
New.CleanUp.ReferenceOTU122461	5.09328	0.0240187	0.431832	1	2.76431	0	U; n; a; s; s; i; g; n; e; d
New.CleanUp.ReferenceOTU123910	5.09328	0.0240187	0.431832	1	0.0343625	0.466387	k__Bacteria; p__Actinobacteria; c__Coriobacteriia; o__Coriobacteriales; f__Coriobacteriaceae; g__Adlercreutzia; s__
New.CleanUp.ReferenceOTU124754	5.09328	0.0240187	0.431832	1	0.584066	0	k__Bacteria; p__Firmicutes; c__Clostridia; o__Clostridiales; f__Ruminococcaceae; g__; s__
New.CleanUp.ReferenceOTU128843	5.09328	0.0240187	0.431832	1	0.0366763	0.983757	k__Bacteria; p__Bacteroidetes; c__Bacteroidia; o__Bacteroidales; f__; g__; s__
New.CleanUp.ReferenceOTU132890	5.09328	0.0240187	0.431832	1	0.0366763	1.02113	k__Bacteria; p__Firmicutes; c__Clostridia; o__Clostridiales; f__Lachnospiraceae; g__; s__
New.CleanUp.ReferenceOTU140136	5.09328	0.0240187	0.431832	1	0.0394025	0.37344	k__Bacteria; p__Firmicutes; c__Clostridia; o__Clostridiales; f__Lachnospiraceae; g__; s__
New.CleanUp.ReferenceOTU140320	5.09328	0.0240187	0.431832	1	0.316007	0	U; n; a; s; s; i; g; n; e; d
New.CleanUp.ReferenceOTU151584	5.09328	0.0240187	0.431832	1	0.0366763	0.229558	k__Bacteria; p__Actinobacteria; c__Coriobacteriia; o__Coriobacteriales; f__Coriobacteriaceae; g__; s__
New.CleanUp.ReferenceOTU152189	5.09328	0.0240187	0.431832	1	0.516725	0	k__Bacteria; p__Bacteroidetes; c__Bacteroidia; o__Bacteroidales; f__; g__; s__
New.CleanUp.ReferenceOTU152523	5.09328	0.0240187	0.431832	1	0.753525	0	k__Bacteria; p__Bacteroidetes; c__Bacteroidia; o__Bacteroidales; f__; g__; s__
New.CleanUp.ReferenceOTU153901	5.09328	0.0240187	0.431832	1	0.0394025	1.16472	k__Bacteria; p__Firmicutes; c__Clostridia; o__Clostridiales; f__Ruminococcaceae; g__; s__
New.CleanUp.ReferenceOTU156340	5.09328	0.0240187	0.431832	1	0.45714	0	k__Bacteria; p__Bacteroidetes; c__Bacteroidia; o__Bacteroidales; f__; g__; s__
New.CleanUp.ReferenceOTU159449	5.09328	0.0240187	0.431832	1	0.0366763	0.38296	k__Bacteria; p__Firmicutes; c__Clostridia; o__Clostridiales; f__Lachnospiraceae; g__; s__
New.CleanUp.ReferenceOTU160250	5.09328	0.0240187	0.431832	1	0.502675	0	k__Bacteria; p__Bacteroidetes; c__Bacteroidia; o__Bacteroidales; f__[Paraprevotellaceae]; g__[Prevotella]; s__
New.CleanUp.ReferenceOTU163686	5.09328	0.0240187	0.431832	1	0.45714	0	k__Bacteria; p__Firmicutes; c__Clostridia; o__Clostridiales; f__Ruminococcaceae; g__; s__
New.CleanUp.ReferenceOTU165400	5.09328	0.0240187	0.431832	1	0.0671387	0.83405	k__Bacteria; p__Firmicutes; c__Clostridia; o__Clostridiales; f__Ruminococcaceae; g__; s__
New.CleanUp.ReferenceOTU175669	5.09328	0.0240187	0.431832	1	0.0397163	0.314248	k__Bacteria; p__Firmicutes; c__Clostridia; o__Clostridiales; f__Lachnospiraceae
New.CleanUp.ReferenceOTU181431	5.09328	0.0240187	0.431832	1	0.0343625	0.69795	k__Bacteria; p__Firmicutes; c__Clostridia; o__Clostridiales; f__; g__; s__
New.CleanUp.ReferenceOTU183347	5.09328	0.0240187	0.431832	1	0.572089	0	k__Bacteria; p__Bacteroidetes; c__Bacteroidia; o__Bacteroidales; f__Bacteroidaceae; g__BF311; s__
New.CleanUp.ReferenceOTU190420	5.09328	0.0240187	0.431832	1	0.812056	0	k__Bacteria; p__Firmicutes; c__Clostridia; o__Clostridiales; f__Ruminococcaceae; g__; s__
New.CleanUp.ReferenceOTU190585	5.09328	0.0240187	0.431832	1	0.871088	0	k__Bacteria; p__Bacteroidetes; c__Bacteroidia; o__Bacteroidales; f__; g__; s__
New.CleanUp.ReferenceOTU191332	5.09328	0.0240187	0.431832	1	1.43207	0	k__Bacteria; p__Bacteroidetes; c__Bacteroidia; o__Bacteroidales; f__[Paraprevotellaceae]; g__YRC22; s__
New.CleanUp.ReferenceOTU193288	5.09328	0.0240187	0.431832	1	0.0394025	0.623028	k__Bacteria; p__Firmicutes; c__Clostridia; o__Clostridiales; f__Christensenellaceae; g__; s__
New.CleanUp.ReferenceOTU193811	5.09328	0.0240187	0.431832	1	0.0397163	0.471108	k__Bacteria; p__Bacteroidetes; c__Bacteroidia; o__Bacteroidales; f__Porphyromonadaceae; g__Paludibacter; s__
New.CleanUp.ReferenceOTU198354	5.09328	0.0240187	0.431832	1	0.0394025	1.64838	k__Bacteria; p__Firmicutes; c__Clostridia; o__Clostridiales; f__[Mogibacteriaceae]; g__Mogibacterium; s__
New.CleanUp.ReferenceOTU202097	5.09328	0.0240187	0.431832	1	0.0397163	0.238187	k__Bacteria; p__Firmicutes; c__Clostridia; o__Clostridiales; f__; g__; s__
New.CleanUp.ReferenceOTU202667	5.09328	0.0240187	0.431832	1	0.0343625	0.457117	k__Bacteria; p__Bacteroidetes; c__Bacteroidia; o__Bacteroidales; f__; g__; s__
New.CleanUp.ReferenceOTU209378	5.09328	0.0240187	0.431832	1	0.509859	0	k__Bacteria; p__Firmicutes; c__Clostridia; o__Clostridiales; f__Ruminococcaceae; g__; s__
New.CleanUp.ReferenceOTU217943	5.09328	0.0240187	0.431832	1	0.505246	0	k__Bacteria; p__Firmicutes; c__Clostridia; o__Clostridiales; f__Ruminococcaceae; g__; s__
New.CleanUp.ReferenceOTU219101	5.09328	0.0240187	0.431832	1	0.0343625	0.287767	k__Bacteria; p__Firmicutes; c__Clostridia; o__Clostridiales; f__; g__; s__
New.CleanUp.ReferenceOTU219436	5.09328	0.0240187	0.431832	1	0.0343625	0.297602	k__Bacteria; p__Firmicutes; c__Clostridia; o__Clostridiales; f__; g__; s__
New.CleanUp.ReferenceOTU224008	5.09328	0.0240187	0.431832	1	0.0343625	0.238187	k__Bacteria; p__Firmicutes; c__Bacilli; o__Bacillales; f__Bacillaceae; g__Bacillus; s__
New.CleanUp.ReferenceOTU227272	5.09328	0.0240187	0.431832	1	0.0343625	0.58802	k__Bacteria; p__Firmicutes; c__Clostridia; o__Clostridiales; f__; g__; s__
New.CleanUp.ReferenceOTU239208	5.09328	0.0240187	0.431832	1	0.0366763	0.385203	k__Bacteria; p__Firmicutes; c__Clostridia; o__Clostridiales; f__Lachnospiraceae; g__; s__
New.CleanUp.ReferenceOTU241026	5.09328	0.0240187	0.431832	1	0.0394025	1.51452	k__Bacteria; p__Firmicutes; c__Clostridia; o__Clostridiales; f__Lachnospiraceae; g__Blautia; s__
New.CleanUp.ReferenceOTU246241	5.09328	0.0240187	0.431832	1	1.27658	0	k__Bacteria; p__Bacteroidetes; c__Bacteroidia; o__Bacteroidales; f__; g__; s__
New.CleanUp.ReferenceOTU247025	5.09328	0.0240187	0.431832	1	0.0394025	1.26955	k__Bacteria; p__Firmicutes; c__Clostridia; o__Clostridiales; f__; g__; s__
New.CleanUp.ReferenceOTU248104	5.09328	0.0240187	0.431832	1	0.0366763	0.578558	k__Bacteria; p__Firmicutes; c__Clostridia; o__Clostridiales; f__; g__; s__
New.CleanUp.ReferenceOTU248296	5.09328	0.0240187	0.431832	1	0.072245	0.56256	k__Bacteria; p__Firmicutes; c__Clostridia; o__Clostridiales; f__Lachnospiraceae; g__; s__
New.CleanUp.ReferenceOTU255033	5.09328	0.0240187	0.431832	1	0.811439	0	k__Bacteria; p__Proteobacteria; c__Alphaproteobacteria; o__; f__; g__; s__
New.CleanUp.ReferenceOTU261061	5.09328	0.0240187	0.431832	1	0.0394025	0.997938	k__Bacteria; p__Firmicutes; c__Clostridia; o__Clostridiales; f__Lachnospiraceae; g__; s__
New.CleanUp.ReferenceOTU261588	5.09328	0.0240187	0.431832	1	0.0397163	0.477422	k__Bacteria; p__Firmicutes; c__Clostridia; o__Clostridiales; f__Lachnospiraceae; g__; s__
New.CleanUp.ReferenceOTU261900	5.09328	0.0240187	0.431832	1	0.327319	0	k__Bacteria; p__Synergistetes; c__Synergistia; o__Synergistales; f__Dethiosulfovibrionaceae; g__; s__
New.CleanUp.ReferenceOTU266014	5.09328	0.0240187	0.431832	1	0.0343625	0.67595	k__Bacteria; p__Bacteroidetes; c__Bacteroidia; o__Bacteroidales; f__[Paraprevotellaceae]; g__YRC22; s__
New.CleanUp.ReferenceOTU270076	5.09328	0.0240187	0.431832	1	0.0366763	0.397357	k__Bacteria; p__Firmicutes; c__Clostridia; o__Clostridiales; f__Ruminococcaceae; g__; s__
New.CleanUp.ReferenceOTU272576	5.09328	0.0240187	0.431832	1	0.945928	0	k__Bacteria; p__Bacteroidetes; c__Bacteroidia; o__Bacteroidales; f__; g__; s__
New.CleanUp.ReferenceOTU281393	5.09328	0.0240187	0.431832	1	0.640136	0	k__Bacteria; p__Verrucomicrobia; c__Verruco-5; o__WCHB1-41; f__RFP12; g__; s__
New.CleanUp.ReferenceOTU285074	5.09328	0.0240187	0.431832	1	0.0394025	0.451918	k__Bacteria; p__Actinobacteria; c__Coriobacteriia; o__Coriobacteriales; f__Coriobacteriaceae; g__; s__
New.CleanUp.ReferenceOTU287811	5.09328	0.0240187	0.431832	1	0.0394025	0.926377	k__Bacteria; p__Firmicutes; c__Clostridia; o__Clostridiales; f__Lachnospiraceae; g__Coprococcus; s__
New.CleanUp.ReferenceOTU293091	5.09328	0.0240187	0.431832	1	0.0394025	0.405545	k__Bacteria; p__Firmicutes; c__Clostridia; o__Clostridiales; f__Christensenellaceae; g__; s__
New.CleanUp.ReferenceOTU297807	5.09328	0.0240187	0.431832	1	0.0397163	0.388767	k__Bacteria; p__Firmicutes; c__Clostridia; o__Clostridiales; f__Lachnospiraceae; g__Roseburia; s__
New.CleanUp.ReferenceOTU297852	5.09328	0.0240187	0.431832	1	0.0397163	0.852613	k__Bacteria; p__Bacteroidetes; c__Bacteroidia; o__Bacteroidales; f__; g__; s__
New.CleanUp.ReferenceOTU298846	5.09328	0.0240187	0.431832	1	0.0366763	0.494347	k__Bacteria; p__Firmicutes; c__Clostridia; o__Clostridiales; f__; g__; s__
New.CleanUp.ReferenceOTU302360	5.09328	0.0240187	0.431832	1	0.0343625	0.538837	k__Bacteria; p__Firmicutes; c__Clostridia; o__Clostridiales; f__Lachnospiraceae; g__; s__
New.CleanUp.ReferenceOTU302452	5.09328	0.0240187	0.431832	1	0.072245	2.1472	k__Bacteria; p__Bacteroidetes; c__Bacteroidia; o__Bacteroidales; f__Prevotellaceae; g__Prevotella
New.CleanUp.ReferenceOTU303217	5.09328	0.0240187	0.431832	1	1.20592	0	k__Bacteria; p__Bacteroidetes; c__Bacteroidia; o__Bacteroidales; f__; g__; s__
New.CleanUp.ReferenceOTU306804	5.09328	0.0240187	0.431832	1	0.418294	0	k__Bacteria; p__Firmicutes; c__Clostridia; o__Clostridiales; f__Veillonellaceae; g__Phascolarctobacterium; s__
New.CleanUp.ReferenceOTU309510	5.09328	0.0240187	0.431832	1	0.2791	0	k__Bacteria; p__Firmicutes; c__Clostridia; o__Clostridiales; f__; g__; s__
New.CleanUp.ReferenceOTU313006	5.09328	0.0240187	0.431832	1	0.782986	0	k__Bacteria; p__Actinobacteria; c__Coriobacteriia; o__Coriobacteriales; f__Coriobacteriaceae; g__; s__
New.CleanUp.ReferenceOTU313954	5.09328	0.0240187	0.431832	1	0.0394025	0.407253	k__Bacteria; p__Firmicutes; c__Clostridia; o__Clostridiales; f__Lachnospiraceae; g__Butyrivibrio; s__
New.CleanUp.ReferenceOTU318726	5.09328	0.0240187	0.431832	1	0.0343625	0.679858	k__Bacteria; p__Firmicutes; c__Clostridia; o__Clostridiales; f__Ruminococcaceae; g__; s__
New.CleanUp.ReferenceOTU320117	5.09328	0.0240187	0.431832	1	0.0397163	0.340473	k__Bacteria; p__Firmicutes; c__Clostridia; o__Clostridiales; f__[Mogibacteriaceae]; g__; s__
New.CleanUp.ReferenceOTU321661	5.09328	0.0240187	0.431832	1	0.0397163	0.38755	k__Bacteria; p__Firmicutes; c__Clostridia; o__Clostridiales; f__; g__; s__
New.CleanUp.ReferenceOTU325787	5.09328	0.0240187	0.431832	1	0.0394025	0.570557	k__Bacteria; p__Firmicutes; c__Clostridia; o__Clostridiales; f__Veillonellaceae; g__Anaerovibrio; s__
New.CleanUp.ReferenceOTU333208	5.09328	0.0240187	0.431832	1	0.936066	0	k__Bacteria; p__Bacteroidetes; c__Bacteroidia; o__Bacteroidales; f__; g__; s__
New.CleanUp.ReferenceOTU333281	5.09328	0.0240187	0.431832	1	0.0366763	0.235875	k__Bacteria; p__Firmicutes; c__Clostridia; o__Clostridiales; f__Lachnospiraceae
New.CleanUp.ReferenceOTU341232	5.09328	0.0240187	0.431832	1	0.0343625	0.232942	k__Bacteria; p__Bacteroidetes; c__Bacteroidia; o__Bacteroidales; f__; g__; s__
New.CleanUp.ReferenceOTU344161	5.09328	0.0240187	0.431832	1	0.882446	0	k__Bacteria; p__Firmicutes; c__Clostridia; o__Clostridiales; f__Ruminococcaceae; g__; s__
New.CleanUp.ReferenceOTU345624	5.09328	0.0240187	0.431832	1	0.57072	0	k__Bacteria; p__Firmicutes; c__Clostridia; o__Clostridiales; f__Lachnospiraceae; g__; s__
New.CleanUp.ReferenceOTU349179	5.09328	0.0240187	0.431832	1	0.0343625	0.285793	k__Bacteria; p__Firmicutes; c__Clostridia; o__Clostridiales; f__Veillonellaceae; g__Phascolarctobacterium; s__
New.CleanUp.ReferenceOTU350834	5.09328	0.0240187	0.431832	1	0.0397163	0.656273	k__Bacteria; p__Firmicutes; c__Clostridia; o__Clostridiales; f__Lachnospiraceae
New.CleanUp.ReferenceOTU353524	5.09328	0.0240187	0.431832	1	0.0394025	0.413107	k__Bacteria; p__Firmicutes; c__Clostridia; o__Clostridiales; f__; g__; s__
New.CleanUp.ReferenceOTU353680	5.09328	0.0240187	0.431832	1	0.0343625	0.570973	k__Bacteria; p__Firmicutes; c__Clostridia; o__Clostridiales; f__Lachnospiraceae; g__; s__
New.CleanUp.ReferenceOTU358634	5.09328	0.0240187	0.431832	1	0.537074	0	k__Bacteria; p__Firmicutes; c__Clostridia; o__Clostridiales; f__Lachnospiraceae; g__Coprococcus; s__
335032	5.03812	0.0247953	0.431832	1	0.461469	1.52562	k__Bacteria; p__Firmicutes; c__Clostridia; o__Clostridiales; f__; g__; s__
289929	5.03812	0.0247953	0.431832	1	0.514324	2.4892	k__Bacteria; p__Firmicutes; c__Clostridia; o__Clostridiales; f__Lachnospiraceae; g__; s__
267223	5.03812	0.0247953	0.431832	1	0.620537	1.83004	k__Bacteria; p__Firmicutes; c__Clostridia; o__Clostridiales; f__Ruminococcaceae; g__; s__
1027100	5.03812	0.0247953	0.431832	1	0.479988	1.99212	k__Bacteria; p__Bacteroidetes; c__Bacteroidia; o__Bacteroidales; f__; g__; s__
New.CleanUp.ReferenceOTU226977	5.03812	0.0247953	0.431832	1	0.487851	2.03886	k__Bacteria; p__Firmicutes; c__Clostridia; o__Clostridiales; f__Lachnospiraceae; g__; s__
New.CleanUp.ReferenceOTU298750	5.03812	0.0247953	0.431832	1	0.268271	0.750738	k__Bacteria; p__Firmicutes; c__Clostridia; o__Clostridiales; f__Lachnospiraceae; g__; s__
New.CleanUp.ReferenceOTU330090	5.03812	0.0247953	0.431832	1	0.586286	1.72715	k__Bacteria; p__Firmicutes; c__Clostridia; o__Clostridiales; f__Lachnospiraceae; g__; s__
New.CleanUp.ReferenceOTU341288	5.03812	0.0247953	0.431832	1	0.729675	2.05398	k__Bacteria; p__Firmicutes; c__Clostridia; o__Clostridiales; f__; g__; s__
New.CleanUp.ReferenceOTU360925	5.03812	0.0247953	0.431832	1	0.387537	1.19095	k__Bacteria; p__Firmicutes; c__Clostridia; o__Clostridiales; f__; g__; s__
1110988	4.92491	0.0264722	0.431832	1	2.02464	5.5847	k__Bacteria; p__Firmicutes; c__Clostridia; o__Clostridiales; f__Ruminococcaceae; g__Ruminococcus; s__flavefaciens
330252	4.92491	0.0264722	0.431832	1	0.313156	0.929122	k__Bacteria; p__Firmicutes; c__Clostridia; o__Clostridiales; f__Ruminococcaceae; g__; s__
New.CleanUp.ReferenceOTU58570	4.92491	0.0264722	0.431832	1	0.785218	2.08257	k__Bacteria; p__Firmicutes; c__Clostridia; o__Clostridiales; f__Lachnospiraceae; g__; s__
New.CleanUp.ReferenceOTU124996	4.92491	0.0264722	0.431832	1	0.642856	1.85198	k__Bacteria; p__Actinobacteria; c__Coriobacteriia; o__Coriobacteriales; f__Coriobacteriaceae; g__Adlercreutzia; s__
New.CleanUp.ReferenceOTU320939	4.92491	0.0264722	0.431832	1	0.459624	1.32733	k__Bacteria; p__Firmicutes; c__Clostridia; o__Clostridiales; f__; g__; s__
New.CleanUp.ReferenceOTU336865	4.92491	0.0264722	0.431832	1	0.506871	1.41715	k__Bacteria; p__Firmicutes; c__Clostridia; o__Clostridiales; f__[Mogibacteriaceae]; g__; s__
New.CleanUp.ReferenceOTU339301	4.92491	0.0264722	0.431832	1	1.15146	2.69638	k__Bacteria; p__Firmicutes; c__Clostridia; o__Clostridiales; f__[Mogibacteriaceae]; g__; s__
New.CleanUp.ReferenceOTU359088	4.92491	0.0264722	0.431832	1	0.659861	1.41559	k__Bacteria; p__Firmicutes; c__Erysipelotrichi; o__Erysipelotrichales; f__Erysipelotrichaceae; g__L7A_E11; s__
1105016	4.91563	0.0266148	0.431832	1	0.314425	1.19778	k__Bacteria; p__Firmicutes; c__Clostridia; o__Clostridiales; f__Ruminococcaceae; g__; s__
New.CleanUp.ReferenceOTU5838	4.91563	0.0266148	0.431832	1	0.164471	0.810303	k__Bacteria; p__Spirochaetes; c__Spirochaetes; o__Sphaerochaetales; f__Sphaerochaetaceae; g__Sphaerochaeta; s__
New.CleanUp.ReferenceOTU139325	4.91563	0.0266148	0.431832	1	0.995404	0.144243	k__Bacteria; p__Bacteroidetes; c__Bacteroidia; o__Bacteroidales; f__; g__; s__
New.CleanUp.ReferenceOTU171415	4.91563	0.0266148	0.431832	1	0.142759	0.554773	k__Bacteria; p__Firmicutes; c__Clostridia; o__Clostridiales; f__; g__; s__
New.CleanUp.ReferenceOTU186154	4.91563	0.0266148	0.431832	1	0.172134	0.64233	k__Bacteria; p__Firmicutes; c__Clostridia; o__Clostridiales; f__; g__; s__
331281	4.91077	0.0266897	0.431832	1	0.163662	0.832525	k__Bacteria; p__Firmicutes; c__Clostridia; o__Clostridiales; f__Clostridiaceae; g__; s__
350503	4.91077	0.0266897	0.431832	1	0.072245	0.345847	k__Bacteria; p__Firmicutes; c__Clostridia; o__Clostridiales; f__Ruminococcaceae; g__; s__
New.CleanUp.ReferenceOTU63752	4.91077	0.0266897	0.431832	1	0.224038	1.00678	k__Bacteria; p__Firmicutes; c__Clostridia; o__Clostridiales; f__Veillonellaceae; g__; s__
New.CleanUp.ReferenceOTU110505	4.91077	0.0266897	0.431832	1	0.136162	0.643813	k__Bacteria; p__Firmicutes; c__Clostridia; o__Clostridiales; f__Lachnospiraceae
New.CleanUp.ReferenceOTU115453	4.91077	0.0266897	0.431832	1	0.0880787	0.385813	k__Bacteria; p__Firmicutes; c__Clostridia; o__; f__; g__; s__
New.CleanUp.ReferenceOTU144568	4.91077	0.0266897	0.431832	1	0.0880787	0.587703	k__Bacteria; p__Firmicutes; c__Clostridia; o__Clostridiales; f__Lachnospiraceae; g__; s__
New.CleanUp.ReferenceOTU206267	4.91077	0.0266897	0.431832	1	0.075575	0.396157	k__Bacteria; p__Firmicutes; c__Clostridia; o__Clostridiales; f__Lachnospiraceae
New.CleanUp.ReferenceOTU215870	4.91077	0.0266897	0.431832	1	0.1999	1.10673	U; n; a; s; s; i; g; n; e; d
322049	4.8655	0.0273989	0.431832	1	2.36209	0.313017	k__Bacteria; p__Bacteroidetes; c__Bacteroidia; o__Bacteroidales; f__Prevotellaceae; g__Prevotella; s__
New.ReferenceOTU343	4.8655	0.0273989	0.431832	1	0.106855	0.394137	k__Bacteria; p__Firmicutes; c__Clostridia; o__Clostridiales; f__; g__; s__
New.CleanUp.ReferenceOTU36819	4.8655	0.0273989	0.431832	1	0.0998887	0.680608	k__Bacteria; p__Firmicutes; c__Clostridia; o__Clostridiales; f__Ruminococcaceae; g__; s__
New.CleanUp.ReferenceOTU69624	4.8655	0.0273989	0.431832	1	0.198025	0.827352	k__Bacteria; p__Firmicutes; c__Clostridia; o__Clostridiales; f__; g__; s__
New.CleanUp.ReferenceOTU123018	4.8655	0.0273989	0.431832	1	0.439736	0.0531667	k__Bacteria; p__Firmicutes; c__Clostridia; o__Clostridiales; f__; g__; s__
New.CleanUp.ReferenceOTU146238	4.8655	0.0273989	0.431832	1	1.67676	0.0645383	k__Bacteria; p__Firmicutes; c__Clostridia; o__Clostridiales; f__Ruminococcaceae; g__; s__
New.CleanUp.ReferenceOTU352912	4.8655	0.0273989	0.431832	1	0.538295	0.0531667	k__Bacteria; p__Firmicutes; c__Clostridia; o__Clostridiales; f__; g__; s__
New.CleanUp.ReferenceOTU359711	4.8655	0.0273989	0.431832	1	0.150314	0.765595	k__Bacteria; p__Firmicutes; c__Clostridia; o__Clostridiales; f__Ruminococcaceae; g__; s__
290679	4.85939	0.0274961	0.431832	1	0.633426	1.82614	k__Bacteria; p__Firmicutes; c__Clostridia; o__Clostridiales; f__; g__; s__
New.ReferenceOTU235	4.85939	0.0274961	0.431832	1	4.23499	1.63583	k__Bacteria; p__Bacteroidetes; c__Bacteroidia; o__Bacteroidales; f__; g__; s__
New.CleanUp.ReferenceOTU239187	4.85939	0.0274961	0.431832	1	1.02599	2.12872	k__Bacteria; p__Firmicutes; c__Clostridia; o__Clostridiales; f__Lachnospiraceae; g__; s__
301352	4.82728	0.0280129	0.431832	1	2.67059	1.16499	k__Bacteria; p__Bacteroidetes; c__Bacteroidia; o__Bacteroidales; f__; g__; s__
New.CleanUp.ReferenceOTU48796	4.82728	0.0280129	0.431832	1	0.743332	2.13639	k__Bacteria; p__Firmicutes; c__Clostridia; o__Clostridiales; f__Lachnospiraceae; g__; s__
New.CleanUp.ReferenceOTU58693	4.82728	0.0280129	0.431832	1	1.04809	2.7329	k__Bacteria; p__Firmicutes; c__Clostridia; o__Clostridiales; f__[Mogibacteriaceae]; g__; s__
336725	4.81667	0.0281858	0.431832	1	2.49185	4.72935	k__Bacteria; p__Bacteroidetes; c__Bacteroidia; o__Bacteroidales; f__; g__; s__
306368	4.81667	0.0281858	0.431832	1	3.18987	1.62339	k__Bacteria; p__Firmicutes; c__Clostridia; o__Clostridiales; f__; g__; s__
576712	4.81667	0.0281858	0.431832	1	3.63897	5.71145	k__Bacteria; p__Firmicutes; c__Clostridia; o__Clostridiales; f__Ruminococcaceae; g__; s__
563490	4.81667	0.0281858	0.431832	1	2.95995	4.5045	k__Bacteria; p__Firmicutes; c__Clostridia; o__Clostridiales; f__Ruminococcaceae; g__; s__
352027	4.81667	0.0281858	0.431832	1	3.80004	2.5173	k__Bacteria; p__Firmicutes; c__Clostridia; o__Clostridiales; f__[Mogibacteriaceae]; g__; s__
New.CleanUp.ReferenceOTU76635	4.81667	0.0281858	0.431832	1	2.91906	1.37484	k__Bacteria; p__Firmicutes; c__Clostridia; o__Clostridiales; f__Lachnospiraceae; g__; s__
New.CleanUp.ReferenceOTU122287	4.81667	0.0281858	0.431832	1	1.56553	2.91138	k__Bacteria; p__Firmicutes; c__Clostridia; o__Clostridiales; f__Lachnospiraceae
New.CleanUp.ReferenceOTU131235	4.81667	0.0281858	0.431832	1	2.01702	3.80905	k__Bacteria; p__Firmicutes; c__Clostridia; o__Clostridiales; f__Lachnospiraceae; g__; s__
New.CleanUp.ReferenceOTU262027	4.81667	0.0281858	0.431832	1	1.45724	3.17885	k__Bacteria; p__Bacteroidetes; c__Bacteroidia; o__Bacteroidales; f__S24-7; g__; s__
688259	4.64681	0.0311113	0.431832	1	0	0.26971	k__Bacteria; p__Actinobacteria; c__Actinobacteria; o__Actinomycetales; f__Micromonosporaceae
314703	4.64681	0.0311113	0.431832	1	0	0.924467	k__Bacteria; p__Firmicutes; c__Clostridia; o__Clostridiales; f__; g__; s__
192424	4.64681	0.0311113	0.431832	1	0	0.172543	k__Bacteria; p__Firmicutes; c__Clostridia; o__Clostridiales; f__Lachnospiraceae; g__; s__
592917	4.64681	0.0311113	0.431832	1	0	0.34216	k__Bacteria; p__Firmicutes; c__Erysipelotrichi; o__Erysipelotrichales; f__Erysipelotrichaceae; g__Sharpea; s__p-3329-23G2
97321	4.64681	0.0311113	0.431832	1	0	0.299487	k__Bacteria; p__Firmicutes; c__Clostridia; o__Clostridiales; f__; g__; s__
290251	4.64681	0.0311113	0.431832	1	0	0.609305	k__Bacteria; p__Firmicutes; c__Clostridia; o__Clostridiales; f__Clostridiaceae; g__Clostridium; s__
708401	4.64681	0.0311113	0.431832	1	0	0.184555	k__Bacteria; p__Firmicutes; c__Clostridia; o__Clostridiales; f__Ruminococcaceae; g__; s__
354254	4.64681	0.0311113	0.431832	1	0	0.261295	k__Bacteria; p__Firmicutes; c__Clostridia; o__Clostridiales; f__Lachnospiraceae; g__Coprococcus; s__
1142756	4.64681	0.0311113	0.431832	1	0	0.736322	k__Bacteria; p__Actinobacteria; c__Actinobacteria; o__Actinomycetales; f__Nocardioidaceae; g__; s__
300870	4.64681	0.0311113	0.431832	1	0	0.488662	k__Bacteria; p__Firmicutes; c__Clostridia; o__Clostridiales; f__Ruminococcaceae; g__; s__
537503	4.64681	0.0311113	0.431832	1	0	0.182708	k__Bacteria; p__Firmicutes; c__Clostridia; o__Clostridiales; f__; g__; s__
711526	4.64681	0.0311113	0.431832	1	0	0.181172	k__Bacteria; p__Actinobacteria; c__Actinobacteria; o__Actinomycetales; f__Micrococcaceae; g__Arthrobacter; s__
300851	4.64681	0.0311113	0.431832	1	0	0.51645	k__Bacteria; p__Firmicutes; c__Clostridia; o__Clostridiales; f__Ruminococcaceae; g__Oscillospira; s__
343719	4.64681	0.0311113	0.431832	1	0	0.21944	k__Bacteria; p__Firmicutes; c__Clostridia; o__Clostridiales; f__Ruminococcaceae; g__; s__
518699	4.64681	0.0311113	0.431832	1	0	0.216057	k__Bacteria; p__Firmicutes; c__Clostridia; o__Clostridiales; f__Ruminococcaceae; g__; s__
4304057	4.64681	0.0311113	0.431832	1	0	0.436768	k__Bacteria; p__Actinobacteria; c__Actinobacteria; o__Actinomycetales; f__Nocardiaceae; g__Rhodococcus; s__
151647	4.64681	0.0311113	0.431832	1	0	0.273205	k__Bacteria; p__Firmicutes; c__Clostridia; o__Clostridiales; f__; g__; s__
578257	4.64681	0.0311113	0.431832	1	0	0.70445	k__Bacteria; p__Firmicutes; c__Bacilli; o__Bacillales; f__Bacillaceae; g__Bacillus; s__
575688	4.64681	0.0311113	0.431832	1	0	0.436628	k__Bacteria; p__Bacteroidetes; c__Sphingobacteriia; o__Sphingobacteriales; f__Sphingobacteriaceae; g__Pedobacter; s__
319883	4.64681	0.0311113	0.431832	1	0	0.680932	k__Bacteria; p__Firmicutes; c__Clostridia; o__Clostridiales; f__[Mogibacteriaceae]; g__Mogibacterium; s__
976441	4.64681	0.0311113	0.431832	1	0	0.433662	k__Bacteria; p__Bacteroidetes; c__Sphingobacteriia; o__Sphingobacteriales; f__Sphingobacteriaceae; g__Pedobacter; s__
828844	4.64681	0.0311113	0.431832	1	0	0.362608	k__Bacteria; p__Actinobacteria; c__Actinobacteria; o__Actinomycetales; f__Microbacteriaceae
551756	4.64681	0.0311113	0.431832	1	0	0.361748	k__Bacteria; p__Proteobacteria; c__Alphaproteobacteria; o__Rhizobiales; f__Rhizobiaceae; g__Kaistia; s__
532771	4.64681	0.0311113	0.431832	1	0	0.186227	k__Bacteria; p__Firmicutes; c__Clostridia; o__Clostridiales; f__Lachnospiraceae; g__; s__
368097	4.64681	0.0311113	0.431832	1	0	0.557888	k__Bacteria; p__Actinobacteria; c__Actinobacteria; o__Actinomycetales; f__Micrococcaceae; g__Arthrobacter; s__
157893	4.64681	0.0311113	0.431832	1	0	0.5735	k__Bacteria; p__Actinobacteria; c__Actinobacteria; o__Actinomycetales; f__Nocardioidaceae; g__; s__
530629	4.64681	0.0311113	0.431832	1	0	0.192543	k__Bacteria; p__Firmicutes; c__Clostridia; o__Clostridiales; f__Lachnospiraceae; g__; s__
818484	4.64681	0.0311113	0.431832	1	0	0.8892	k__Bacteria; p__Proteobacteria; c__Alphaproteobacteria; o__Rhizobiales; f__Hyphomicrobiaceae; g__Devosia; s__
4303423	4.64681	0.0311113	0.431832	1	0	0.515127	k__Bacteria; p__Cyanobacteria; c__4C0d-2; o__YS2; f__; g__; s__
542714	4.64681	0.0311113	0.431832	1	0	0.231075	k__Bacteria; p__Firmicutes; c__Bacilli; o__Bacillales; f__Planococcaceae; g__; s__
519545	4.64681	0.0311113	0.431832	1	0	0.417037	k__Bacteria; p__Firmicutes; c__Clostridia; o__Clostridiales; f__Lachnospiraceae; g__Coprococcus; s__
1820776	4.64681	0.0311113	0.431832	1	0	0.379852	k__Bacteria; p__Firmicutes; c__Clostridia; o__Clostridiales; f__Ruminococcaceae; g__; s__
4359834	4.64681	0.0311113	0.431832	1	0	0.921998	k__Bacteria; p__Firmicutes; c__Clostridia; o__Clostridiales; f__; g__; s__
396697	4.64681	0.0311113	0.431832	1	0	0.280168	k__Bacteria; p__Firmicutes; c__Clostridia; o__Clostridiales; f__Clostridiaceae; g__; s__
199276	4.64681	0.0311113	0.431832	1	0	0.310228	k__Bacteria; p__Firmicutes; c__Clostridia; o__Clostridiales; f__Lachnospiraceae; g__Coprococcus; s__
328671	4.64681	0.0311113	0.431832	1	0	0.233063	k__Bacteria; p__Firmicutes; c__Clostridia; o__Clostridiales; f__Ruminococcaceae; g__; s__
373909	4.64681	0.0311113	0.431832	1	0	0.51672	k__Bacteria; p__Firmicutes; c__Clostridia; o__Clostridiales; f__Ruminococcaceae; g__Oscillospira; s__
1084045	4.64681	0.0311113	0.431832	1	0	0.63253	k__Bacteria; p__Firmicutes; c__Bacilli; o__Bacillales; f__Planococcaceae; g__; s__
1015969	4.64681	0.0311113	0.431832	1	0	0.380933	k__Bacteria; p__Firmicutes; c__Bacilli; o__Bacillales; f__Planococcaceae; g__Sporosarcina; s__
581286	4.64681	0.0311113	0.431832	1	0	0.641	k__Bacteria; p__Actinobacteria; c__Actinobacteria; o__Actinomycetales; f__Microbacteriaceae; g__Salinibacterium; s__
277202	4.64681	0.0311113	0.431832	1	0	0.287637	k__Bacteria; p__Firmicutes; c__Clostridia; o__Clostridiales; f__; g__; s__
824723	4.64681	0.0311113	0.431832	1	0	0.35687	k__Bacteria; p__Actinobacteria; c__Actinobacteria; o__Actinomycetales; f__Micrococcaceae; g__Arthrobacter; s__
140401	4.64681	0.0311113	0.431832	1	0	0.38622	k__Bacteria; p__Actinobacteria; c__Actinobacteria; o__Actinomycetales; f__Nocardioidaceae; g__Aeromicrobium; s__
247875	4.64681	0.0311113	0.431832	1	0	0.358622	k__Bacteria; p__Chloroflexi; c__Thermomicrobia; o__JG30-KF-CM45; f__; g__; s__
1123167	4.64681	0.0311113	0.431832	1	0	0.306372	k__Bacteria; p__Actinobacteria; c__Actinobacteria; o__Actinomycetales; f__Microbacteriaceae; g__Microbacterium; s__
307485	4.64681	0.0311113	0.431832	1	0	0.33754	k__Bacteria; p__Firmicutes; c__Clostridia; o__Clostridiales; f__[Mogibacteriaceae]; g__Mogibacterium; s__
New.ReferenceOTU554	4.64681	0.0311113	0.431832	1	0	0.802873	k__Bacteria; p__Spirochaetes; c__Spirochaetes; o__Spirochaetales; f__Spirochaetaceae; g__Treponema; s__
New.ReferenceOTU296	4.64681	0.0311113	0.431832	1	0	0.184555	k__Bacteria; p__Firmicutes; c__Clostridia; o__Clostridiales; f__Veillonellaceae; g__Phascolarctobacterium; s__
New.CleanUp.ReferenceOTU1065	4.64681	0.0311113	0.431832	1	0	0.17886	k__Bacteria; p__Firmicutes; c__Clostridia; o__Clostridiales; f__Ruminococcaceae; g__; s__
New.CleanUp.ReferenceOTU1255	4.64681	0.0311113	0.431832	1	0	0.240653	k__Bacteria; p__Firmicutes; c__Clostridia; o__Clostridiales; f__; g__; s__
New.CleanUp.ReferenceOTU1897	4.64681	0.0311113	0.431832	1	0	0.182708	k__Bacteria; p__Firmicutes; c__Clostridia; o__Clostridiales; f__Veillonellaceae; g__Phascolarctobacterium; s__
New.CleanUp.ReferenceOTU2196	4.64681	0.0311113	0.431832	1	0	0.181172	k__Bacteria; p__Firmicutes; c__Clostridia; o__Clostridiales; f__Lachnospiraceae; g__Blautia; s__
New.CleanUp.ReferenceOTU2945	4.64681	0.0311113	0.431832	1	0	0.17886	k__Bacteria; p__Firmicutes; c__Clostridia; o__Clostridiales; f__Veillonellaceae; g__Phascolarctobacterium; s__
New.CleanUp.ReferenceOTU3211	4.64681	0.0311113	0.431832	1	0	0.229692	k__Bacteria; p__Firmicutes; c__Clostridia; o__Clostridiales; f__Ruminococcaceae; g__; s__
New.CleanUp.ReferenceOTU3834	4.64681	0.0311113	0.431832	1	0	0.258565	k__Bacteria; p__Firmicutes; c__Clostridia; o__Clostridiales; f__Ruminococcaceae; g__; s__
New.CleanUp.ReferenceOTU4071	4.64681	0.0311113	0.431832	1	0	0.258565	k__Bacteria; p__Spirochaetes; c__Spirochaetes; o__Spirochaetales; f__Spirochaetaceae; g__Treponema; s__
New.CleanUp.ReferenceOTU4974	4.64681	0.0311113	0.431832	1	0	0.273205	k__Bacteria; p__Firmicutes; c__Clostridia; o__Clostridiales; f__[Mogibacteriaceae]; g__; s__
New.CleanUp.ReferenceOTU5219	4.64681	0.0311113	0.431832	1	0	0.324072	k__Bacteria; p__Firmicutes; c__Clostridia; o__Clostridiales; f__Ruminococcaceae; g__; s__
New.CleanUp.ReferenceOTU5876	4.64681	0.0311113	0.431832	1	0	0.358622	k__Bacteria; p__Firmicutes; c__Clostridia; o__Clostridiales; f__; g__; s__
New.CleanUp.ReferenceOTU6665	4.64681	0.0311113	0.431832	1	0	0.263562	k__Bacteria; p__Firmicutes; c__Clostridia; o__Clostridiales; f__Veillonellaceae; g__Phascolarctobacterium; s__
New.CleanUp.ReferenceOTU8703	4.64681	0.0311113	0.431832	1	0	0.176392	k__Bacteria; p__Firmicutes; c__Bacilli; o__Lactobacillales; f__Lactobacillaceae; g__Lactobacillus; s__
New.CleanUp.ReferenceOTU8819	4.64681	0.0311113	0.431832	1	0	0.184555	k__Bacteria; p__Bacteroidetes; c__Bacteroidia; o__Bacteroidales; f__; g__; s__
New.CleanUp.ReferenceOTU9132	4.64681	0.0311113	0.431832	1	0	0.171337	k__Bacteria; p__Firmicutes; c__Clostridia; o__Clostridiales; f__Veillonellaceae; g__Phascolarctobacterium; s__
New.CleanUp.ReferenceOTU11542	4.64681	0.0311113	0.431832	1	0	0.178238	k__Bacteria; p__Firmicutes; c__Clostridia; o__Clostridiales; f__; g__; s__
New.CleanUp.ReferenceOTU11713	4.64681	0.0311113	0.431832	1	0	0.17472	k__Bacteria; p__Firmicutes; c__Clostridia; o__Clostridiales; f__Ruminococcaceae; g__; s__
New.CleanUp.ReferenceOTU12617	4.64681	0.0311113	0.431832	1	0	0.560755	k__Bacteria; p__Bacteroidetes; c__Bacteroidia; o__Bacteroidales; f__[Paraprevotellaceae]; g__; s__
New.CleanUp.ReferenceOTU13125	4.64681	0.0311113	0.431832	1	0	0.379477	k__Bacteria; p__Firmicutes; c__Clostridia; o__Clostridiales; f__Ruminococcaceae; g__Ruminococcus
New.CleanUp.ReferenceOTU14434	4.64681	0.0311113	0.431832	1	0	0.221255	k__Bacteria; p__Bacteroidetes; c__Bacteroidia; o__Bacteroidales; f__; g__; s__
New.CleanUp.ReferenceOTU15391	4.64681	0.0311113	0.431832	1	0	0.53475	k__Bacteria; p__Firmicutes; c__Clostridia; o__Clostridiales; f__Ruminococcaceae; g__; s__
New.CleanUp.ReferenceOTU16645	4.64681	0.0311113	0.431832	1	0	0.18502	k__Bacteria; p__Firmicutes; c__Clostridia; o__Clostridiales; f__; g__; s__
New.CleanUp.ReferenceOTU17835	4.64681	0.0311113	0.431832	1	0	0.220048	k__Bacteria; p__Firmicutes; c__Clostridia; o__Clostridiales; f__[Mogibacteriaceae]; g__; s__
New.CleanUp.ReferenceOTU18084	4.64681	0.0311113	0.431832	1	0	0.615582	k__Bacteria; p__Firmicutes; c__Clostridia; o__Clostridiales; f__Veillonellaceae; g__Phascolarctobacterium; s__
New.CleanUp.ReferenceOTU18634	4.64681	0.0311113	0.431832	1	0	0.288697	k__Bacteria; p__Firmicutes; c__Clostridia; o__Clostridiales; f__[Mogibacteriaceae]; g__Mogibacterium; s__
New.CleanUp.ReferenceOTU19016	4.64681	0.0311113	0.431832	1	0	0.271085	k__Bacteria; p__Firmicutes; c__Clostridia; o__Clostridiales; f__Ruminococcaceae; g__; s__
New.CleanUp.ReferenceOTU19877	4.64681	0.0311113	0.431832	1	0	0.39652	k__Bacteria; p__Firmicutes; c__Clostridia; o__Clostridiales; f__Lachnospiraceae
New.CleanUp.ReferenceOTU20165	4.64681	0.0311113	0.431832	1	0	0.485768	k__Bacteria; p__Bacteroidetes; c__Bacteroidia; o__Bacteroidales; f__; g__; s__
New.CleanUp.ReferenceOTU20896	4.64681	0.0311113	0.431832	1	0	0.171337	k__Bacteria; p__Firmicutes; c__Clostridia; o__Clostridiales; f__[Mogibacteriaceae]; g__; s__
New.CleanUp.ReferenceOTU21004	4.64681	0.0311113	0.431832	1	0	0.183915	k__Bacteria; p__Bacteroidetes; c__Bacteroidia; o__Bacteroidales; f__RF16; g__; s__
New.CleanUp.ReferenceOTU21749	4.64681	0.0311113	0.431832	1	0	0.281583	k__Bacteria; p__Firmicutes; c__Clostridia; o__Clostridiales
New.CleanUp.ReferenceOTU22103	4.64681	0.0311113	0.431832	1	0	0.387117	k__Bacteria; p__Firmicutes; c__Clostridia; o__Clostridiales; f__; g__; s__
New.CleanUp.ReferenceOTU22713	4.64681	0.0311113	0.431832	1	0	0.183915	k__Bacteria; p__Bacteroidetes; c__Bacteroidia; o__Bacteroidales; f__; g__; s__
New.CleanUp.ReferenceOTU22842	4.64681	0.0311113	0.431832	1	0	0.171337	k__Bacteria; p__Firmicutes; c__Clostridia; o__Clostridiales; f__Ruminococcaceae; g__; s__
New.CleanUp.ReferenceOTU23236	4.64681	0.0311113	0.431832	1	0	0.222447	k__Bacteria; p__Firmicutes; c__Clostridia; o__Clostridiales; f__Veillonellaceae; g__Phascolarctobacterium; s__
New.CleanUp.ReferenceOTU23782	4.64681	0.0311113	0.431832	1	0	0.186227	k__Bacteria; p__Firmicutes; c__Clostridia; o__Clostridiales; f__Ruminococcaceae; g__Ruminococcus; s__flavefaciens
New.CleanUp.ReferenceOTU24546	4.64681	0.0311113	0.431832	1	0	0.566367	k__Bacteria; p__Firmicutes; c__Clostridia; o__Clostridiales; f__Veillonellaceae; g__Phascolarctobacterium; s__
New.CleanUp.ReferenceOTU26466	4.64681	0.0311113	0.431832	1	0	0.39566	k__Bacteria; p__Firmicutes; c__Clostridia; o__Clostridiales; f__Dehalobacteriaceae; g__; s__
New.CleanUp.ReferenceOTU26664	4.64681	0.0311113	0.431832	1	0	0.22583	k__Bacteria; p__Firmicutes; c__Clostridia; o__Clostridiales; f__Ruminococcaceae; g__Ruminococcus; s__flavefaciens
New.CleanUp.ReferenceOTU28329	4.64681	0.0311113	0.431832	1	0	0.216057	k__Bacteria; p__Bacteroidetes; c__Bacteroidia; o__Bacteroidales; f__; g__; s__
New.CleanUp.ReferenceOTU28545	4.64681	0.0311113	0.431832	1	0	0.178238	k__Bacteria; p__Bacteroidetes; c__Bacteroidia; o__Bacteroidales; f__RF16; g__; s__
New.CleanUp.ReferenceOTU28917	4.64681	0.0311113	0.431832	1	0	0.182087	k__Bacteria; p__Firmicutes; c__Clostridia; o__Clostridiales; f__Ruminococcaceae; g__Oscillospira; s__
New.CleanUp.ReferenceOTU29068	4.64681	0.0311113	0.431832	1	0	0.311852	k__Bacteria; p__Firmicutes; c__Clostridia; o__Clostridiales; f__Ruminococcaceae; g__; s__
New.CleanUp.ReferenceOTU29598	4.64681	0.0311113	0.431832	1	0	0.17472	k__Bacteria; p__Firmicutes; c__Clostridia; o__Clostridiales; f__[Mogibacteriaceae]; g__; s__
New.CleanUp.ReferenceOTU30807	4.64681	0.0311113	0.431832	1	0	0.171337	k__Bacteria; p__Firmicutes; c__Clostridia; o__Clostridiales; f__Lachnospiraceae; g__; s__
New.CleanUp.ReferenceOTU33267	4.64681	0.0311113	0.431832	1	0	0.260905	k__Bacteria; p__Bacteroidetes; c__Bacteroidia; o__Bacteroidales; f__[Paraprevotellaceae]; g__CF231; s__
New.CleanUp.ReferenceOTU34229	4.64681	0.0311113	0.431832	1	0	0.179775	k__Bacteria; p__Firmicutes; c__Clostridia; o__Clostridiales; f__; g__; s__
New.CleanUp.ReferenceOTU35561	4.64681	0.0311113	0.431832	1	0	0.540765	k__Bacteria; p__Firmicutes; c__Clostridia; o__Clostridiales; f__Ruminococcaceae; g__; s__
New.CleanUp.ReferenceOTU36451	4.64681	0.0311113	0.431832	1	0	0.269937	k__Bacteria; p__Firmicutes; c__Clostridia; o__Clostridiales; f__; g__; s__
New.CleanUp.ReferenceOTU37428	4.64681	0.0311113	0.431832	1	0	0.18502	U; n; a; s; s; i; g; n; e; d
New.CleanUp.ReferenceOTU38033	4.64681	0.0311113	0.431832	1	0	0.168403	k__Bacteria; p__Firmicutes; c__Clostridia; o__Clostridiales; f__Lachnospiraceae
New.CleanUp.ReferenceOTU38121	4.64681	0.0311113	0.431832	1	0	0.17886	k__Bacteria; p__Firmicutes; c__Clostridia; o__Clostridiales; f__Lachnospiraceae; g__; s__
New.CleanUp.ReferenceOTU39521	4.64681	0.0311113	0.431832	1	0	0.17886	k__Bacteria; p__Firmicutes; c__Clostridia; o__Clostridiales; f__Clostridiaceae; g__Clostridium; s__
New.CleanUp.ReferenceOTU41501	4.64681	0.0311113	0.431832	1	0	0.234337	k__Bacteria; p__Synergistetes; c__Synergistia; o__Synergistales; f__Synergistaceae; g__; s__
New.CleanUp.ReferenceOTU41538	4.64681	0.0311113	0.431832	1	0	0.339528	k__Bacteria; p__Firmicutes; c__Clostridia; o__Clostridiales; f__Ruminococcaceae; g__; s__
New.CleanUp.ReferenceOTU42157	4.64681	0.0311113	0.431832	1	0	0.172543	k__Bacteria; p__Firmicutes; c__Clostridia; o__Clostridiales; f__Clostridiaceae; g__; s__
New.CleanUp.ReferenceOTU42904	4.64681	0.0311113	0.431832	1	0	0.456663	k__Bacteria; p__Firmicutes; c__Clostridia; o__Clostridiales; f__Veillonellaceae; g__Phascolarctobacterium; s__
New.CleanUp.ReferenceOTU43069	4.64681	0.0311113	0.431832	1	0	0.548203	k__Bacteria; p__Bacteroidetes; c__Bacteroidia; o__Bacteroidales; f__[Paraprevotellaceae]; g__CF231; s__
New.CleanUp.ReferenceOTU43716	4.64681	0.0311113	0.431832	1	0	0.183915	k__Bacteria; p__Firmicutes; c__Clostridia; o__Clostridiales; f__Ruminococcaceae; g__; s__
New.CleanUp.ReferenceOTU43739	4.64681	0.0311113	0.431832	1	0	0.224685	k__Bacteria; p__Firmicutes; c__Clostridia; o__Clostridiales; f__[Mogibacteriaceae]; g__; s__
New.CleanUp.ReferenceOTU45069	4.64681	0.0311113	0.431832	1	0	0.321143	k__Bacteria; p__Tenericutes; c__Mollicutes; o__Mycoplasmatales; f__Mycoplasmataceae; g__; s__
New.CleanUp.ReferenceOTU45099	4.64681	0.0311113	0.431832	1	0	0.224685	k__Bacteria; p__Firmicutes; c__Clostridia; o__Clostridiales; f__Ruminococcaceae; g__; s__
New.CleanUp.ReferenceOTU45640	4.64681	0.0311113	0.431832	1	0	0.382647	k__Bacteria; p__Firmicutes; c__Clostridia; o__Clostridiales; f__; g__; s__
New.CleanUp.ReferenceOTU49160	4.64681	0.0311113	0.431832	1	0	0.226612	k__Bacteria; p__Bacteroidetes; c__Bacteroidia; o__Bacteroidales; f__; g__; s__
New.CleanUp.ReferenceOTU50831	4.64681	0.0311113	0.431832	1	0	0.21944	k__Bacteria; p__Firmicutes; c__Clostridia; o__Clostridiales; f__; g__; s__
New.CleanUp.ReferenceOTU51112	4.64681	0.0311113	0.431832	1	0	0.416022	k__Bacteria; p__Firmicutes; c__Clostridia; o__Clostridiales; f__Ruminococcaceae; g__; s__
New.CleanUp.ReferenceOTU51347	4.64681	0.0311113	0.431832	1	0	0.224685	k__Bacteria; p__Firmicutes; c__Clostridia; o__Clostridiales; f__Lachnospiraceae; g__; s__
New.CleanUp.ReferenceOTU53089	4.64681	0.0311113	0.431832	1	0	0.227572	k__Bacteria; p__Firmicutes; c__Clostridia; o__Clostridiales; f__Lachnospiraceae; g__; s__
New.CleanUp.ReferenceOTU54580	4.64681	0.0311113	0.431832	1	0	0.509988	k__Bacteria; p__Actinobacteria; c__Coriobacteriia; o__Coriobacteriales; f__Coriobacteriaceae; g__Adlercreutzia; s__
New.CleanUp.ReferenceOTU55920	4.64681	0.0311113	0.431832	1	0	0.589017	k__Bacteria; p__Proteobacteria; c__Gammaproteobacteria; o__Pseudomonadales; f__Moraxellaceae; g__Acinetobacter; s__
New.CleanUp.ReferenceOTU59348	4.64681	0.0311113	0.431832	1	0	0.182087	k__Bacteria; p__Firmicutes; c__Clostridia; o__Clostridiales; f__Veillonellaceae; g__Phascolarctobacterium; s__
New.CleanUp.ReferenceOTU59607	4.64681	0.0311113	0.431832	1	0	0.471722	k__Bacteria; p__Firmicutes; c__Clostridia; o__Clostridiales; f__; g__; s__
New.CleanUp.ReferenceOTU61724	4.64681	0.0311113	0.431832	1	0	0.873145	k__Bacteria; p__Spirochaetes; c__Spirochaetes; o__Spirochaetales; f__Spirochaetaceae; g__Treponema; s__
New.CleanUp.ReferenceOTU63252	4.64681	0.0311113	0.431832	1	0	0.339902	k__Bacteria; p__Firmicutes; c__Clostridia; o__Clostridiales; f__; g__; s__
New.CleanUp.ReferenceOTU65457	4.64681	0.0311113	0.431832	1	0	0.18961	k__Bacteria; p__Firmicutes; c__Clostridia; o__Clostridiales; f__; g__; s__
New.CleanUp.ReferenceOTU66412	4.64681	0.0311113	0.431832	1	0	0.17886	k__Bacteria; p__Firmicutes; c__Clostridia; o__Clostridiales; f__Lachnospiraceae; g__; s__
New.CleanUp.ReferenceOTU66436	4.64681	0.0311113	0.431832	1	0	0.186227	k__Bacteria; p__Firmicutes; c__Clostridia; o__Clostridiales; f__Ruminococcaceae; g__; s__
New.CleanUp.ReferenceOTU67483	4.64681	0.0311113	0.431832	1	0	0.182708	k__Bacteria; p__Firmicutes; c__Clostridia; o__Clostridiales; f__Lachnospiraceae; g__; s__
New.CleanUp.ReferenceOTU67614	4.64681	0.0311113	0.431832	1	0	0.177032	k__Bacteria; p__Fibrobacteres; c__Fibrobacteria; o__Fibrobacterales; f__Fibrobacteraceae; g__Fibrobacter; s__succinogenes
New.CleanUp.ReferenceOTU68161	4.64681	0.0311113	0.431832	1	0	0.172543	k__Bacteria; p__Bacteroidetes; c__Bacteroidia; o__Bacteroidales; f__[Paraprevotellaceae]; g__[Prevotella]; s__
New.CleanUp.ReferenceOTU68260	4.64681	0.0311113	0.431832	1	0	0.17472	k__Bacteria; p__Firmicutes; c__Clostridia; o__Clostridiales; f__; g__; s__
New.CleanUp.ReferenceOTU70391	4.64681	0.0311113	0.431832	1	0	0.177032	k__Bacteria; p__Firmicutes; c__Clostridia; o__Clostridiales; f__; g__; s__
New.CleanUp.ReferenceOTU71006	4.64681	0.0311113	0.431832	1	0	0.229282	k__Bacteria; p__Actinobacteria; c__Actinobacteria; o__Actinomycetales; f__Micrococcaceae; g__Arthrobacter; s__
New.CleanUp.ReferenceOTU72300	4.64681	0.0311113	0.431832	1	0	0.182708	k__Bacteria; p__Firmicutes; c__Clostridia; o__Clostridiales; f__Ruminococcaceae; g__; s__
New.CleanUp.ReferenceOTU73024	4.64681	0.0311113	0.431832	1	0	0.17472	k__Bacteria; p__Firmicutes; c__Erysipelotrichi; o__Erysipelotrichales; f__Erysipelotrichaceae; g__; s__
New.CleanUp.ReferenceOTU73071	4.64681	0.0311113	0.431832	1	0	0.221255	k__Bacteria; p__Firmicutes; c__Clostridia; o__Clostridiales; f__Veillonellaceae; g__Phascolarctobacterium; s__
New.CleanUp.ReferenceOTU73587	4.64681	0.0311113	0.431832	1	0	0.17886	k__Bacteria; p__Firmicutes; c__Clostridia; o__Clostridiales; f__Clostridiaceae; g__; s__
New.CleanUp.ReferenceOTU73748	4.64681	0.0311113	0.431832	1	0	0.217392	k__Bacteria; p__Firmicutes; c__Clostridia; o__Clostridiales; f__Lachnospiraceae; g__; s__
New.CleanUp.ReferenceOTU74435	4.64681	0.0311113	0.431832	1	0	0.34458	k__Bacteria; p__Firmicutes; c__Clostridia; o__Clostridiales; f__; g__; s__
New.CleanUp.ReferenceOTU75593	4.64681	0.0311113	0.431832	1	0	0.466038	k__Bacteria; p__Spirochaetes; c__Spirochaetes; o__Sphaerochaetales; f__Sphaerochaetaceae; g__Sphaerochaeta; s__
New.CleanUp.ReferenceOTU76636	4.64681	0.0311113	0.431832	1	0	0.179775	k__Bacteria; p__Firmicutes; c__Clostridia; o__Clostridiales; f__Dehalobacteriaceae; g__; s__
New.CleanUp.ReferenceOTU76765	4.64681	0.0311113	0.431832	1	0	0.176392	k__Bacteria; p__Firmicutes; c__Clostridia; o__Clostridiales; f__Ruminococcaceae; g__; s__
New.CleanUp.ReferenceOTU76980	4.64681	0.0311113	0.431832	1	0	0.171337	k__Bacteria; p__Firmicutes; c__Clostridia; o__Clostridiales; f__Veillonellaceae; g__Phascolarctobacterium; s__
New.CleanUp.ReferenceOTU77903	4.64681	0.0311113	0.431832	1	0	0.311605	k__Bacteria; p__Firmicutes; c__Clostridia; o__Clostridiales; f__Clostridiaceae; g__Clostridium; s__
New.CleanUp.ReferenceOTU78103	4.64681	0.0311113	0.431832	1	0	0.305255	k__Bacteria; p__Bacteroidetes; c__Bacteroidia; o__Bacteroidales; f__; g__; s__
New.CleanUp.ReferenceOTU79381	4.64681	0.0311113	0.431832	1	0	0.542367	k__Bacteria; p__Firmicutes; c__Clostridia; o__Clostridiales; f__Clostridiaceae; g__; s__
New.CleanUp.ReferenceOTU79753	4.64681	0.0311113	0.431832	1	0	0.412988	k__Bacteria; p__Bacteroidetes; c__Bacteroidia; o__Bacteroidales; f__Prevotellaceae; g__Prevotella; s__
New.CleanUp.ReferenceOTU81016	4.64681	0.0311113	0.431832	1	0	0.283613	k__Bacteria; p__Firmicutes; c__Clostridia; o__Clostridiales; f__Lachnospiraceae; g__Blautia; s__
New.CleanUp.ReferenceOTU84259	4.64681	0.0311113	0.431832	1	0	0.221255	k__Bacteria; p__Firmicutes; c__Clostridia; o__Clostridiales; f__[Mogibacteriaceae]; g__; s__
New.CleanUp.ReferenceOTU84933	4.64681	0.0311113	0.431832	1	0	0.171337	k__Bacteria; p__Firmicutes; c__Clostridia; o__Clostridiales; f__Veillonellaceae; g__Phascolarctobacterium; s__
New.CleanUp.ReferenceOTU84974	4.64681	0.0311113	0.431832	1	0	0.398482	k__Bacteria; p__Firmicutes; c__Clostridia; o__Clostridiales; f__; g__; s__
New.CleanUp.ReferenceOTU85781	4.64681	0.0311113	0.431832	1	0	0.564355	k__Bacteria; p__Firmicutes; c__Clostridia; o__Clostridiales; f__Clostridiaceae; g__; s__
New.CleanUp.ReferenceOTU85843	4.64681	0.0311113	0.431832	1	0	0.177032	k__Bacteria; p__Bacteroidetes; c__Bacteroidia; o__Bacteroidales; f__; g__; s__
New.CleanUp.ReferenceOTU88848	4.64681	0.0311113	0.431832	1	0	0.408878	k__Bacteria; p__Firmicutes; c__Erysipelotrichi; o__Erysipelotrichales; f__Erysipelotrichaceae; g__p-75-a5; s__
New.CleanUp.ReferenceOTU89078	4.64681	0.0311113	0.431832	1	0	0.266103	k__Bacteria; p__Bacteroidetes; c__Bacteroidia; o__Bacteroidales; f__; g__; s__
New.CleanUp.ReferenceOTU90019	4.64681	0.0311113	0.431832	1	0	0.229883	k__Bacteria; p__Firmicutes; c__Clostridia; o__Clostridiales; f__Lachnospiraceae; g__; s__
New.CleanUp.ReferenceOTU90541	4.64681	0.0311113	0.431832	1	0	0.42557	k__Bacteria; p__Bacteroidetes; c__Bacteroidia; o__Bacteroidales; f__; g__; s__
New.CleanUp.ReferenceOTU92277	4.64681	0.0311113	0.431832	1	0	0.23727	k__Bacteria; p__Firmicutes; c__Clostridia; o__Clostridiales; f__Lachnospiraceae; g__Coprococcus; s__
New.CleanUp.ReferenceOTU93207	4.64681	0.0311113	0.431832	1	0	0.27037	k__Bacteria; p__Firmicutes; c__Clostridia; o__Clostridiales; f__Lachnospiraceae; g__; s__
New.CleanUp.ReferenceOTU93214	4.64681	0.0311113	0.431832	1	0	0.325448	k__Bacteria; p__Firmicutes; c__Clostridia; o__Clostridiales; f__Ruminococcaceae; g__; s__
New.CleanUp.ReferenceOTU96020	4.64681	0.0311113	0.431832	1	0	0.444022	k__Bacteria; p__Bacteroidetes; c__Bacteroidia; o__Bacteroidales; f__[Paraprevotellaceae]; g__CF231; s__
New.CleanUp.ReferenceOTU96126	4.64681	0.0311113	0.431832	1	0	0.398482	k__Bacteria; p__Firmicutes; c__Clostridia; o__Clostridiales; f__Lachnospiraceae; g__; s__
New.CleanUp.ReferenceOTU96584	4.64681	0.0311113	0.431832	1	0	0.18961	k__Bacteria; p__Firmicutes; c__Clostridia; o__Clostridiales; f__Christensenellaceae; g__; s__
New.CleanUp.ReferenceOTU96920	4.64681	0.0311113	0.431832	1	0	0.222373	k__Bacteria; p__Bacteroidetes; c__Bacteroidia; o__Bacteroidales; f__[Paraprevotellaceae]; g__; s__
New.CleanUp.ReferenceOTU97913	4.64681	0.0311113	0.431832	1	0	0.177032	k__Bacteria; p__Firmicutes; c__Clostridia; o__Clostridiales; f__; g__; s__
New.CleanUp.ReferenceOTU100247	4.64681	0.0311113	0.431832	1	0	0.175927	k__Bacteria; p__Firmicutes; c__Clostridia; o__Clostridiales; f__Lachnospiraceae; g__[Ruminococcus]; s__gnavus
New.CleanUp.ReferenceOTU101135	4.64681	0.0311113	0.431832	1	0	0.172543	k__Bacteria; p__Firmicutes; c__Clostridia; o__Clostridiales; f__; g__; s__
New.CleanUp.ReferenceOTU102127	4.64681	0.0311113	0.431832	1	0	0.171337	k__Bacteria; p__Firmicutes; c__Clostridia; o__Clostridiales; f__Veillonellaceae; g__Phascolarctobacterium; s__
New.CleanUp.ReferenceOTU102203	4.64681	0.0311113	0.431832	1	0	0.171337	k__Bacteria; p__Firmicutes; c__Clostridia; o__Clostridiales; f__Lachnospiraceae; g__; s__
New.CleanUp.ReferenceOTU102549	4.64681	0.0311113	0.431832	1	0	0.17886	k__Bacteria; p__Firmicutes; c__Clostridia; o__Clostridiales; f__Veillonellaceae; g__Phascolarctobacterium; s__
New.CleanUp.ReferenceOTU105757	4.64681	0.0311113	0.431832	1	0	0.31611	k__Bacteria; p__Firmicutes; c__Clostridia; o__Clostridiales; f__; g__; s__
New.CleanUp.ReferenceOTU106479	4.64681	0.0311113	0.431832	1	0	0.263562	k__Bacteria; p__Firmicutes; c__Clostridia; o__Clostridiales; f__Veillonellaceae; g__Phascolarctobacterium; s__
New.CleanUp.ReferenceOTU108266	4.64681	0.0311113	0.431832	1	0	0.17886	k__Bacteria; p__Firmicutes; c__Clostridia; o__Clostridiales; f__Lachnospiraceae
New.CleanUp.ReferenceOTU109106	4.64681	0.0311113	0.431832	1	0	0.172543	k__Bacteria; p__Firmicutes; c__Clostridia; o__Clostridiales; f__Veillonellaceae; g__Phascolarctobacterium; s__
New.CleanUp.ReferenceOTU111197	4.64681	0.0311113	0.431832	1	0	0.230607	k__Bacteria; p__Firmicutes; c__Clostridia; o__Clostridiales; f__; g__; s__
New.CleanUp.ReferenceOTU111697	4.64681	0.0311113	0.431832	1	0	0.179775	k__Bacteria; p__Firmicutes; c__Clostridia; o__Clostridiales; f__Ruminococcaceae; g__; s__
New.CleanUp.ReferenceOTU112138	4.64681	0.0311113	0.431832	1	0	0.576113	k__Bacteria; p__Firmicutes; c__Clostridia; o__Clostridiales; f__Lachnospiraceae; g__; s__
New.CleanUp.ReferenceOTU112946	4.64681	0.0311113	0.431832	1	0	0.261742	k__Bacteria; p__Cyanobacteria; c__4C0d-2; o__YS2; f__; g__; s__
New.CleanUp.ReferenceOTU113429	4.64681	0.0311113	0.431832	1	0	0.360457	k__Bacteria; p__Firmicutes; c__Erysipelotrichi; o__Erysipelotrichales; f__Erysipelotrichaceae; g__p-75-a5; s__
New.CleanUp.ReferenceOTU114090	4.64681	0.0311113	0.431832	1	0	0.229883	k__Bacteria; p__Firmicutes; c__Clostridia; o__Clostridiales; f__Lachnospiraceae; g__; s__
New.CleanUp.ReferenceOTU115080	4.64681	0.0311113	0.431832	1	0	0.320273	U; n; a; s; s; i; g; n; e; d
New.CleanUp.ReferenceOTU115131	4.64681	0.0311113	0.431832	1	0	0.316865	k__Bacteria; p__Firmicutes; c__Clostridia; o__Clostridiales; f__; g__; s__
New.CleanUp.ReferenceOTU117926	4.64681	0.0311113	0.431832	1	0	0.329607	k__Bacteria; p__Firmicutes; c__Clostridia; o__Clostridiales; f__Ruminococcaceae; g__; s__
New.CleanUp.ReferenceOTU118052	4.64681	0.0311113	0.431832	1	0	0.17886	k__Bacteria; p__Firmicutes; c__Clostridia; o__Clostridiales; f__Lachnospiraceae; g__Dorea; s__
New.CleanUp.ReferenceOTU118583	4.64681	0.0311113	0.431832	1	0	0.23142	k__Bacteria; p__Firmicutes; c__Clostridia; o__Clostridiales; f__; g__; s__
New.CleanUp.ReferenceOTU119870	4.64681	0.0311113	0.431832	1	0	0.17886	k__Bacteria; p__Spirochaetes; c__Spirochaetes; o__Spirochaetales; f__Spirochaetaceae; g__Treponema; s__
New.CleanUp.ReferenceOTU120522	4.64681	0.0311113	0.431832	1	0	0.181172	k__Bacteria; p__Firmicutes; c__Clostridia; o__Clostridiales; f__Ruminococcaceae; g__; s__
New.CleanUp.ReferenceOTU120550	4.64681	0.0311113	0.431832	1	0	0.186227	k__Bacteria; p__Firmicutes; c__Clostridia; o__Clostridiales; f__Ruminococcaceae; g__Ruminococcus; s__flavefaciens
New.CleanUp.ReferenceOTU120915	4.64681	0.0311113	0.431832	1	0	0.227572	k__Bacteria; p__Bacteroidetes; c__Bacteroidia; o__Bacteroidales; f__RF16; g__; s__
New.CleanUp.ReferenceOTU121571	4.64681	0.0311113	0.431832	1	0	0.31117	k__Bacteria; p__Firmicutes; c__Clostridia; o__Clostridiales; f__Lachnospiraceae; g__[Ruminococcus]; s__
New.CleanUp.ReferenceOTU123391	4.64681	0.0311113	0.431832	1	0	0.272248	k__Bacteria; p__Fibrobacteres; c__Fibrobacteria; o__Fibrobacterales; f__Fibrobacteraceae; g__Fibrobacter; s__succinogenes
New.CleanUp.ReferenceOTU126362	4.64681	0.0311113	0.431832	1	0	0.233732	k__Bacteria; p__Firmicutes; c__Clostridia; o__Clostridiales; f__Ruminococcaceae; g__; s__
New.CleanUp.ReferenceOTU126483	4.64681	0.0311113	0.431832	1	0	0.462693	k__Bacteria; p__Firmicutes; c__Clostridia; o__Clostridiales; f__Lachnospiraceae; g__; s__
New.CleanUp.ReferenceOTU126486	4.64681	0.0311113	0.431832	1	0	0.175927	k__Bacteria; p__Firmicutes; c__Clostridia; o__Clostridiales; f__Lachnospiraceae
New.CleanUp.ReferenceOTU127802	4.64681	0.0311113	0.431832	1	0	0.175927	k__Bacteria; p__Firmicutes; c__Clostridia; o__Clostridiales; f__Lachnospiraceae; g__Coprococcus; s__
New.CleanUp.ReferenceOTU128620	4.64681	0.0311113	0.431832	1	0	0.921733	k__Bacteria; p__Spirochaetes; c__Spirochaetes; o__Spirochaetales; f__Spirochaetaceae; g__Treponema; s__
New.CleanUp.ReferenceOTU129161	4.64681	0.0311113	0.431832	1	0	0.261082	k__Bacteria; p__Firmicutes; c__Clostridia; o__Clostridiales; f__; g__; s__
New.CleanUp.ReferenceOTU129267	4.64681	0.0311113	0.431832	1	0	0.240442	k__Bacteria; p__Firmicutes; c__Clostridia; o__Clostridiales; f__Dehalobacteriaceae; g__; s__
New.CleanUp.ReferenceOTU130087	4.64681	0.0311113	0.431832	1	0	0.299725	k__Bacteria; p__Firmicutes; c__Clostridia; o__Clostridiales; f__Ruminococcaceae; g__; s__
New.CleanUp.ReferenceOTU131515	4.64681	0.0311113	0.431832	1	0	0.31278	k__Bacteria; p__Firmicutes; c__Clostridia; o__Clostridiales; f__Ruminococcaceae; g__; s__
New.CleanUp.ReferenceOTU131595	4.64681	0.0311113	0.431832	1	0	0.275632	k__Bacteria; p__Firmicutes; c__Clostridia; o__Clostridiales; f__; g__; s__
New.CleanUp.ReferenceOTU131758	4.64681	0.0311113	0.431832	1	0	0.183915	k__Bacteria; p__Firmicutes; c__Clostridia; o__Clostridiales; f__; g__; s__
New.CleanUp.ReferenceOTU133872	4.64681	0.0311113	0.431832	1	0	0.192543	k__Bacteria; p__Firmicutes; c__Clostridia; o__Clostridiales; f__; g__; s__
New.CleanUp.ReferenceOTU134164	4.64681	0.0311113	0.431832	1	0	0.171337	k__Bacteria; p__Firmicutes; c__Clostridia; o__Clostridiales; f__Ruminococcaceae; g__Ruminococcus; s__
New.CleanUp.ReferenceOTU134238	4.64681	0.0311113	0.431832	1	0	0.220048	k__Bacteria; p__Firmicutes; c__Clostridia; o__Clostridiales; f__Lachnospiraceae; g__Blautia; s__
New.CleanUp.ReferenceOTU135427	4.64681	0.0311113	0.431832	1	0	0.17886	k__Bacteria; p__Spirochaetes; c__Spirochaetes; o__Spirochaetales; f__Spirochaetaceae; g__Treponema; s__
New.CleanUp.ReferenceOTU136105	4.64681	0.0311113	0.431832	1	0	0.178238	k__Bacteria; p__Firmicutes; c__Clostridia; o__Clostridiales; f__[Mogibacteriaceae]; g__; s__
New.CleanUp.ReferenceOTU136366	4.64681	0.0311113	0.431832	1	0	0.171337	k__Bacteria; p__Firmicutes; c__Clostridia; o__Clostridiales; f__; g__; s__
New.CleanUp.ReferenceOTU139092	4.64681	0.0311113	0.431832	1	0	0.229692	k__Bacteria; p__Firmicutes; c__Clostridia; o__Clostridiales; f__; g__; s__
New.CleanUp.ReferenceOTU140861	4.64681	0.0311113	0.431832	1	0	0.251682	k__Bacteria; p__Bacteroidetes; c__Bacteroidia; o__Bacteroidales; f__[Paraprevotellaceae]; g__CF231; s__
New.CleanUp.ReferenceOTU142323	4.64681	0.0311113	0.431832	1	0	0.309617	k__Bacteria; p__Bacteroidetes; c__Bacteroidia; o__Bacteroidales; f__[Paraprevotellaceae]; g__YRC22; s__
New.CleanUp.ReferenceOTU142429	4.64681	0.0311113	0.431832	1	0	0.183915	k__Bacteria; p__Firmicutes; c__Clostridia; o__Clostridiales; f__[Mogibacteriaceae]; g__; s__
New.CleanUp.ReferenceOTU142445	4.64681	0.0311113	0.431832	1	0	0.326463	k__Bacteria; p__Firmicutes; c__Clostridia; o__Clostridiales; f__; g__; s__
New.CleanUp.ReferenceOTU143089	4.64681	0.0311113	0.431832	1	0	0.228142	k__Bacteria; p__Spirochaetes; c__Spirochaetes; o__Spirochaetales; f__Spirochaetaceae; g__Treponema; s__
New.CleanUp.ReferenceOTU146176	4.64681	0.0311113	0.431832	1	0	0.264768	k__Bacteria; p__Firmicutes; c__Clostridia; o__Clostridiales; f__Lachnospiraceae; g__Blautia; s__
New.CleanUp.ReferenceOTU146689	4.64681	0.0311113	0.431832	1	0	0.25941	k__Bacteria; p__Firmicutes; c__Clostridia; o__Clostridiales; f__; g__; s__
New.CleanUp.ReferenceOTU147157	4.64681	0.0311113	0.431832	1	0	0.178238	k__Bacteria; p__Firmicutes; c__Clostridia; o__Clostridiales; f__Christensenellaceae; g__; s__
New.CleanUp.ReferenceOTU147306	4.64681	0.0311113	0.431832	1	0	0.171337	k__Bacteria; p__Firmicutes; c__Clostridia; o__Clostridiales; f__Ruminococcaceae; g__; s__
New.CleanUp.ReferenceOTU147529	4.64681	0.0311113	0.431832	1	0	0.228923	k__Bacteria; p__Firmicutes; c__Clostridia; o__Clostridiales; f__Lachnospiraceae; g__; s__
New.CleanUp.ReferenceOTU148415	4.64681	0.0311113	0.431832	1	0	0.58087	k__Bacteria; p__Bacteroidetes; c__Bacteroidia; o__Bacteroidales; f__[Paraprevotellaceae]; g__CF231; s__
New.CleanUp.ReferenceOTU149160	4.64681	0.0311113	0.431832	1	0	0.347073	k__Bacteria; p__Firmicutes; c__Clostridia; o__Clostridiales; f__Ruminococcaceae; g__; s__
New.CleanUp.ReferenceOTU149814	4.64681	0.0311113	0.431832	1	0	0.224685	k__Bacteria; p__Firmicutes; c__Clostridia; o__Clostridiales; f__[Mogibacteriaceae]; g__; s__
New.CleanUp.ReferenceOTU150142	4.64681	0.0311113	0.431832	1	0	0.18502	k__Bacteria; p__Firmicutes; c__Clostridia; o__Clostridiales; f__; g__; s__
New.CleanUp.ReferenceOTU150856	4.64681	0.0311113	0.431832	1	0	0.517855	k__Bacteria; p__Firmicutes; c__Clostridia; o__Clostridiales; f__; g__; s__
New.CleanUp.ReferenceOTU151783	4.64681	0.0311113	0.431832	1	0	0.229883	k__Bacteria; p__Firmicutes; c__Clostridia; o__Clostridiales; f__; g__; s__
New.CleanUp.ReferenceOTU154289	4.64681	0.0311113	0.431832	1	0	0.221255	k__Bacteria; p__Firmicutes; c__Clostridia; o__Clostridiales; f__Veillonellaceae; g__Phascolarctobacterium; s__
New.CleanUp.ReferenceOTU155181	4.64681	0.0311113	0.431832	1	0	0.361572	k__Bacteria; p__Firmicutes; c__Clostridia; o__Clostridiales; f__Ruminococcaceae; g__; s__
New.CleanUp.ReferenceOTU156334	4.64681	0.0311113	0.431832	1	0	0.171337	k__Bacteria; p__Firmicutes; c__Clostridia; o__Clostridiales; f__; g__; s__
New.CleanUp.ReferenceOTU157275	4.64681	0.0311113	0.431832	1	0	0.229883	k__Bacteria; p__Firmicutes; c__Clostridia; o__Clostridiales; f__Ruminococcaceae; g__Ruminococcus; s__flavefaciens
New.CleanUp.ReferenceOTU158273	4.64681	0.0311113	0.431832	1	0	0.57326	k__Bacteria; p__Firmicutes; c__Clostridia; o__Clostridiales; f__Lachnospiraceae; g__Coprococcus; s__
New.CleanUp.ReferenceOTU158628	4.64681	0.0311113	0.431832	1	0	0.262413	k__Bacteria; p__Firmicutes; c__Clostridia; o__Clostridiales; f__Ruminococcaceae; g__Ruminococcus; s__
New.CleanUp.ReferenceOTU160042	4.64681	0.0311113	0.431832	1	0	0.171337	k__Bacteria; p__Firmicutes; c__Clostridia; o__Clostridiales; f__Ruminococcaceae; g__; s__
New.CleanUp.ReferenceOTU161332	4.64681	0.0311113	0.431832	1	0	0.313883	k__Bacteria; p__Firmicutes; c__Clostridia; o__Clostridiales; f__Ruminococcaceae; g__; s__
New.CleanUp.ReferenceOTU161421	4.64681	0.0311113	0.431832	1	0	0.318072	k__Bacteria; p__Firmicutes; c__Clostridia; o__Clostridiales; f__Ruminococcaceae; g__; s__
New.CleanUp.ReferenceOTU162264	4.64681	0.0311113	0.431832	1	0	0.220775	k__Bacteria; p__Firmicutes; c__Clostridia; o__Clostridiales; f__Ruminococcaceae; g__; s__
New.CleanUp.ReferenceOTU163665	4.64681	0.0311113	0.431832	1	0	0.233063	k__Bacteria; p__Firmicutes; c__Clostridia; o__Clostridiales; f__; g__; s__
New.CleanUp.ReferenceOTU163864	4.64681	0.0311113	0.431832	1	0	0.216057	k__Bacteria; p__Firmicutes; c__Clostridia; o__Clostridiales; f__Lachnospiraceae; g__; s__
New.CleanUp.ReferenceOTU163928	4.64681	0.0311113	0.431832	1	0	0.182708	k__Bacteria; p__Firmicutes; c__Clostridia; o__Clostridiales; f__Christensenellaceae; g__; s__
New.CleanUp.ReferenceOTU166559	4.64681	0.0311113	0.431832	1	0	0.18961	k__Bacteria; p__Bacteroidetes; c__Bacteroidia; o__Bacteroidales; f__[Paraprevotellaceae]; g__[Prevotella]; s__
New.CleanUp.ReferenceOTU168879	4.64681	0.0311113	0.431832	1	0	0.21485	k__Bacteria; p__Firmicutes; c__Clostridia; o__Clostridiales; f__Clostridiaceae; g__; s__
New.CleanUp.ReferenceOTU169550	4.64681	0.0311113	0.431832	1	0	0.307277	k__Bacteria; p__Bacteroidetes; c__Bacteroidia; o__Bacteroidales; f__[Paraprevotellaceae]; g__YRC22; s__
New.CleanUp.ReferenceOTU170036	4.64681	0.0311113	0.431832	1	0	0.240653	k__Bacteria; p__Firmicutes; c__Clostridia; o__Clostridiales; f__[Mogibacteriaceae]
New.CleanUp.ReferenceOTU171922	4.64681	0.0311113	0.431832	1	0	0.940103	k__Bacteria; p__Actinobacteria; c__Actinobacteria; o__Actinomycetales; f__Nocardiaceae; g__Rhodococcus; s__
New.CleanUp.ReferenceOTU175171	4.64681	0.0311113	0.431832	1	0	0.176392	k__Bacteria; p__Firmicutes; c__Clostridia; o__Clostridiales; f__Ruminococcaceae; g__; s__
New.CleanUp.ReferenceOTU177109	4.64681	0.0311113	0.431832	1	0	0.17472	k__Bacteria; p__Firmicutes; c__Erysipelotrichi; o__Erysipelotrichales; f__Erysipelotrichaceae; g__p-75-a5; s__
New.CleanUp.ReferenceOTU179122	4.64681	0.0311113	0.431832	1	0	0.17886	k__Bacteria; p__Firmicutes; c__Clostridia; o__Clostridiales; f__Lachnospiraceae; g__Coprococcus; s__
New.CleanUp.ReferenceOTU179344	4.64681	0.0311113	0.431832	1	0	0.309322	k__Bacteria; p__Bacteroidetes; c__Bacteroidia; o__Bacteroidales; f__; g__; s__
New.CleanUp.ReferenceOTU181029	4.64681	0.0311113	0.431832	1	0	0.347853	k__Bacteria; p__Firmicutes; c__Clostridia; o__Clostridiales; f__Eubacteriaceae; g__Acetobacterium; s__
New.CleanUp.ReferenceOTU181613	4.64681	0.0311113	0.431832	1	0	0.266277	k__Bacteria; p__Firmicutes; c__Clostridia; o__Clostridiales; f__Veillonellaceae; g__Phascolarctobacterium; s__
New.CleanUp.ReferenceOTU181819	4.64681	0.0311113	0.431832	1	0	0.24186	k__Bacteria; p__Actinobacteria; c__Coriobacteriia; o__Coriobacteriales; f__Coriobacteriaceae; g__; s__
New.CleanUp.ReferenceOTU183051	4.64681	0.0311113	0.431832	1	0	0.171337	k__Bacteria; p__Firmicutes; c__Clostridia; o__Clostridiales; f__Lachnospiraceae
New.CleanUp.ReferenceOTU185419	4.64681	0.0311113	0.431832	1	0	0.352332	k__Bacteria; p__Bacteroidetes; c__Bacteroidia; o__Bacteroidales; f__[Paraprevotellaceae]; g__CF231; s__
New.CleanUp.ReferenceOTU185830	4.64681	0.0311113	0.431832	1	0	0.333532	k__Bacteria; p__Firmicutes; c__Clostridia; o__Clostridiales; f__; g__; s__
New.CleanUp.ReferenceOTU186250	4.64681	0.0311113	0.431832	1	0	0.269065	k__Bacteria; p__Firmicutes; c__Clostridia; o__Clostridiales; f__[Mogibacteriaceae]; g__Mogibacterium; s__
New.CleanUp.ReferenceOTU186619	4.64681	0.0311113	0.431832	1	0	0.181172	k__Bacteria; p__Bacteroidetes; c__Bacteroidia; o__Bacteroidales; f__; g__; s__
New.CleanUp.ReferenceOTU188066	4.64681	0.0311113	0.431832	1	0	0.182087	k__Bacteria; p__Firmicutes; c__Clostridia; o__Clostridiales; f__Lachnospiraceae; g__; s__
New.CleanUp.ReferenceOTU189591	4.64681	0.0311113	0.431832	1	0	0.172543	k__Bacteria; p__Bacteroidetes; c__Bacteroidia; o__Bacteroidales; f__[Paraprevotellaceae]; g__[Prevotella]; s__
New.CleanUp.ReferenceOTU189743	4.64681	0.0311113	0.431832	1	0	0.229282	k__Bacteria; p__Actinobacteria; c__Actinobacteria; o__Actinomycetales; f__Nocardiaceae; g__Rhodococcus; s__
New.CleanUp.ReferenceOTU191266	4.64681	0.0311113	0.431832	1	0	0.186227	k__Bacteria; p__Firmicutes; c__Clostridia; o__Clostridiales; f__Lachnospiraceae; g__; s__
New.CleanUp.ReferenceOTU191447	4.64681	0.0311113	0.431832	1	0	0.168403	k__Bacteria; p__Firmicutes; c__Clostridia; o__Clostridiales; f__[Mogibacteriaceae]; g__; s__
New.CleanUp.ReferenceOTU194487	4.64681	0.0311113	0.431832	1	0	0.234458	k__Bacteria; p__Firmicutes; c__Clostridia; o__Clostridiales; f__; g__; s__
New.CleanUp.ReferenceOTU194494	4.64681	0.0311113	0.431832	1	0	0.228142	k__Bacteria; p__Firmicutes; c__Clostridia; o__Clostridiales; f__Ruminococcaceae; g__; s__
New.CleanUp.ReferenceOTU196588	4.64681	0.0311113	0.431832	1	0	0.669198	k__Bacteria; p__Bacteroidetes; c__Bacteroidia; o__Bacteroidales; f__Bacteroidaceae; g__Bacteroides; s__
New.CleanUp.ReferenceOTU196848	4.64681	0.0311113	0.431832	1	0	0.318072	k__Bacteria; p__Spirochaetes; c__Spirochaetes; o__Spirochaetales; f__Spirochaetaceae; g__Treponema; s__
New.CleanUp.ReferenceOTU198214	4.64681	0.0311113	0.431832	1	0	0.315297	k__Bacteria; p__Firmicutes; c__Clostridia; o__Clostridiales; f__Ruminococcaceae; g__; s__
New.CleanUp.ReferenceOTU198229	4.64681	0.0311113	0.431832	1	0	0.171337	k__Bacteria; p__Firmicutes; c__Clostridia; o__Clostridiales; f__Ruminococcaceae; g__Ruminococcus; s__
New.CleanUp.ReferenceOTU198942	4.64681	0.0311113	0.431832	1	0	0.742205	k__Bacteria; p__Firmicutes; c__Clostridia; o__Clostridiales; f__Lachnospiraceae; g__; s__
New.CleanUp.ReferenceOTU203147	4.64681	0.0311113	0.431832	1	0	0.239235	k__Bacteria; p__Firmicutes; c__Clostridia; o__Clostridiales; f__Dehalobacteriaceae; g__; s__
New.CleanUp.ReferenceOTU203877	4.64681	0.0311113	0.431832	1	0	0.228923	k__Bacteria; p__Firmicutes; c__Clostridia; o__Clostridiales; f__; g__; s__
New.CleanUp.ReferenceOTU206415	4.64681	0.0311113	0.431832	1	0	0.305017	k__Bacteria; p__Firmicutes; c__Clostridia; o__Clostridiales; f__Ruminococcaceae; g__; s__
New.CleanUp.ReferenceOTU206896	4.64681	0.0311113	0.431832	1	0	0.22583	k__Bacteria; p__Spirochaetes; c__Spirochaetes; o__Spirochaetales; f__Spirochaetaceae; g__Treponema; s__
New.CleanUp.ReferenceOTU207395	4.64681	0.0311113	0.431832	1	0	0.186227	k__Bacteria; p__Tenericutes; c__Mollicutes; o__RF39; f__; g__; s__
New.CleanUp.ReferenceOTU207686	4.64681	0.0311113	0.431832	1	0	0.82391	k__Bacteria; p__Spirochaetes; c__Spirochaetes; o__Spirochaetales; f__Spirochaetaceae; g__Treponema; s__
New.CleanUp.ReferenceOTU209158	4.64681	0.0311113	0.431832	1	0	0.186227	k__Bacteria; p__Firmicutes; c__Clostridia; o__Clostridiales; f__[Mogibacteriaceae]; g__; s__
New.CleanUp.ReferenceOTU209418	4.64681	0.0311113	0.431832	1	0	0.244793	k__Bacteria; p__Spirochaetes; c__Spirochaetes; o__Spirochaetales; f__Spirochaetaceae; g__Treponema; s__
New.CleanUp.ReferenceOTU212861	4.64681	0.0311113	0.431832	1	0	0.172543	k__Bacteria; p__Bacteroidetes; c__Bacteroidia; o__Bacteroidales; f__; g__; s__
New.CleanUp.ReferenceOTU214863	4.64681	0.0311113	0.431832	1	0	0.18961	k__Bacteria; p__Firmicutes; c__Clostridia; o__Clostridiales; f__Ruminococcaceae; g__; s__
New.CleanUp.ReferenceOTU217604	4.64681	0.0311113	0.431832	1	0	0.17886	k__Bacteria; p__Firmicutes; c__Clostridia; o__Clostridiales; f__Lachnospiraceae; g__; s__
New.CleanUp.ReferenceOTU217895	4.64681	0.0311113	0.431832	1	0	0.302988	k__Bacteria; p__Bacteroidetes; c__Bacteroidia; o__Bacteroidales; f__; g__; s__
New.CleanUp.ReferenceOTU217897	4.64681	0.0311113	0.431832	1	0	0.581333	U; n; a; s; s; i; g; n; e; d
New.CleanUp.ReferenceOTU218704	4.64681	0.0311113	0.431832	1	0	0.401002	k__Bacteria; p__Bacteroidetes; c__Bacteroidia; o__Bacteroidales; f__[Paraprevotellaceae]; g__CF231; s__
New.CleanUp.ReferenceOTU221437	4.64681	0.0311113	0.431832	1	0	0.179775	k__Bacteria; p__Spirochaetes; c__Spirochaetes; o__Spirochaetales; f__Spirochaetaceae; g__Treponema; s__
New.CleanUp.ReferenceOTU221612	4.64681	0.0311113	0.431832	1	0	0.260905	k__Bacteria; p__Firmicutes; c__Clostridia; o__Clostridiales; f__Lachnospiraceae; g__; s__
New.CleanUp.ReferenceOTU222121	4.64681	0.0311113	0.431832	1	0	0.182087	k__Bacteria; p__Firmicutes; c__Clostridia; o__Clostridiales; f__Lachnospiraceae; g__; s__
New.CleanUp.ReferenceOTU223077	4.64681	0.0311113	0.431832	1	0	0.865167	k__Bacteria; p__Firmicutes; c__Clostridia; o__Clostridiales; f__Veillonellaceae; g__Phascolarctobacterium; s__
New.CleanUp.ReferenceOTU223273	4.64681	0.0311113	0.431832	1	0	0.181172	k__Bacteria; p__Firmicutes; c__Clostridia; o__Clostridiales; f__; g__; s__
New.CleanUp.ReferenceOTU223770	4.64681	0.0311113	0.431832	1	0	0.228142	k__Bacteria; p__Firmicutes; c__Clostridia; o__Clostridiales; f__Ruminococcaceae; g__; s__
New.CleanUp.ReferenceOTU225623	4.64681	0.0311113	0.431832	1	0	0.171337	k__Bacteria; p__Bacteroidetes; c__Bacteroidia; o__Bacteroidales; f__; g__; s__
New.CleanUp.ReferenceOTU228124	4.64681	0.0311113	0.431832	1	0	0.269937	U; n; a; s; s; i; g; n; e; d
New.CleanUp.ReferenceOTU228404	4.64681	0.0311113	0.431832	1	0	0.396373	k__Bacteria; p__Firmicutes; c__Clostridia; o__; f__; g__; s__
New.CleanUp.ReferenceOTU230306	4.64681	0.0311113	0.431832	1	0	0.217392	k__Bacteria; p__Firmicutes; c__Clostridia; o__Clostridiales; f__Lachnospiraceae; g__Epulopiscium; s__
New.CleanUp.ReferenceOTU230385	4.64681	0.0311113	0.431832	1	0	0.181172	k__Bacteria; p__Firmicutes; c__Clostridia; o__Clostridiales; f__; g__; s__
New.CleanUp.ReferenceOTU231790	4.64681	0.0311113	0.431832	1	0	0.431385	k__Bacteria; p__Cyanobacteria; c__4C0d-2; o__YS2; f__; g__; s__
New.CleanUp.ReferenceOTU232032	4.64681	0.0311113	0.431832	1	0	1.1215	k__Bacteria; p__Bacteroidetes; c__Bacteroidia; o__Bacteroidales; f__; g__; s__
New.CleanUp.ReferenceOTU233260	4.64681	0.0311113	0.431832	1	0	0.300677	k__Bacteria; p__Bacteroidetes; c__Bacteroidia; o__Bacteroidales; f__; g__; s__
New.CleanUp.ReferenceOTU234475	4.64681	0.0311113	0.431832	1	0	0.366413	k__Bacteria; p__Firmicutes; c__Clostridia; o__Clostridiales; f__Ruminococcaceae; g__; s__
New.CleanUp.ReferenceOTU234593	4.64681	0.0311113	0.431832	1	0	0.352092	k__Bacteria; p__Firmicutes; c__Clostridia; o__Clostridiales
New.CleanUp.ReferenceOTU234789	4.64681	0.0311113	0.431832	1	0	0.172543	k__Bacteria; p__Bacteroidetes; c__Bacteroidia; o__Bacteroidales; f__; g__; s__
New.CleanUp.ReferenceOTU236411	4.64681	0.0311113	0.431832	1	0	0.295638	k__Bacteria; p__Firmicutes; c__Clostridia; o__Clostridiales; f__Lachnospiraceae; g__; s__
New.CleanUp.ReferenceOTU237378	4.64681	0.0311113	0.431832	1	0	0.279787	k__Bacteria; p__Firmicutes; c__Clostridia; o__Clostridiales; f__Ruminococcaceae; g__; s__
New.CleanUp.ReferenceOTU237497	4.64681	0.0311113	0.431832	1	0	0.216057	k__Bacteria; p__Firmicutes; c__Clostridia; o__Clostridiales; f__Ruminococcaceae; g__; s__
New.CleanUp.ReferenceOTU238855	4.64681	0.0311113	0.431832	1	0	0.661417	k__Bacteria; p__Firmicutes; c__Clostridia; o__Clostridiales; f__Ruminococcaceae; g__; s__
New.CleanUp.ReferenceOTU241913	4.64681	0.0311113	0.431832	1	0	0.24186	k__Bacteria; p__Bacteroidetes; c__Bacteroidia; o__Bacteroidales; f__Porphyromonadaceae; g__Paludibacter; s__
New.CleanUp.ReferenceOTU244348	4.64681	0.0311113	0.431832	1	0	0.453805	k__Bacteria; p__Bacteroidetes; c__Bacteroidia; o__Bacteroidales; f__; g__; s__
New.CleanUp.ReferenceOTU245906	4.64681	0.0311113	0.431832	1	0	0.233732	k__Bacteria; p__Firmicutes; c__Bacilli; o__Bacillales; f__Bacillaceae; g__Bacillus; s__
New.CleanUp.ReferenceOTU246553	4.64681	0.0311113	0.431832	1	0	0.304048	k__Bacteria; p__Firmicutes; c__Clostridia; o__Clostridiales; f__Ruminococcaceae; g__; s__
New.CleanUp.ReferenceOTU247202	4.64681	0.0311113	0.431832	1	0	0.525917	k__Bacteria; p__Firmicutes; c__Clostridia; o__Clostridiales; f__Lachnospiraceae; g__Blautia; s__
New.CleanUp.ReferenceOTU247636	4.64681	0.0311113	0.431832	1	0	0.183915	k__Bacteria; p__Firmicutes; c__Clostridia; o__Clostridiales; f__Lachnospiraceae; g__; s__
New.CleanUp.ReferenceOTU247847	4.64681	0.0311113	0.431832	1	0	0.171337	k__Bacteria; p__Fibrobacteres; c__Fibrobacteria; o__Fibrobacterales; f__Fibrobacteraceae; g__Fibrobacter; s__succinogenes
New.CleanUp.ReferenceOTU247931	4.64681	0.0311113	0.431832	1	0	1.03695	U; n; a; s; s; i; g; n; e; d
New.CleanUp.ReferenceOTU249121	4.64681	0.0311113	0.431832	1	0	0.339035	k__Bacteria; p__Firmicutes; c__Clostridia; o__Clostridiales; f__Lachnospiraceae
New.CleanUp.ReferenceOTU249562	4.64681	0.0311113	0.431832	1	0	0.260535	k__Bacteria; p__Firmicutes; c__Clostridia; o__Clostridiales
New.CleanUp.ReferenceOTU249863	4.64681	0.0311113	0.431832	1	0	0.404532	U; n; a; s; s; i; g; n; e; d
New.CleanUp.ReferenceOTU250772	4.64681	0.0311113	0.431832	1	0	0.171337	k__Bacteria; p__Bacteroidetes; c__Bacteroidia; o__Bacteroidales; f__; g__; s__
New.CleanUp.ReferenceOTU253491	4.64681	0.0311113	0.431832	1	0	0.303182	k__Bacteria; p__Firmicutes; c__Clostridia; o__Clostridiales; f__Lachnospiraceae; g__; s__
New.CleanUp.ReferenceOTU254046	4.64681	0.0311113	0.431832	1	0	0.171337	k__Bacteria; p__Firmicutes; c__Clostridia; o__Clostridiales; f__Ruminococcaceae; g__; s__
New.CleanUp.ReferenceOTU254239	4.64681	0.0311113	0.431832	1	0	0.17886	k__Bacteria; p__Firmicutes; c__Clostridia; o__Clostridiales; f__Ruminococcaceae; g__; s__
New.CleanUp.ReferenceOTU254688	4.64681	0.0311113	0.431832	1	0	0.311572	k__Bacteria; p__Firmicutes; c__Clostridia; o__Clostridiales; f__Lachnospiraceae; g__; s__
New.CleanUp.ReferenceOTU255337	4.64681	0.0311113	0.431832	1	0	0.64216	k__Bacteria; p__Firmicutes; c__Clostridia; o__Clostridiales; f__Veillonellaceae; g__Phascolarctobacterium; s__
New.CleanUp.ReferenceOTU255371	4.64681	0.0311113	0.431832	1	0	0.489998	k__Bacteria; p__Firmicutes; c__Clostridia; o__Clostridiales; f__Ruminococcaceae; g__; s__
New.CleanUp.ReferenceOTU256550	4.64681	0.0311113	0.431832	1	0	0.227572	k__Bacteria; p__Firmicutes; c__Clostridia; o__Clostridiales; f__Lachnospiraceae
New.CleanUp.ReferenceOTU256973	4.64681	0.0311113	0.431832	1	0	0.327227	k__Bacteria; p__Firmicutes; c__Clostridia; o__Clostridiales; f__Ruminococcaceae; g__; s__
New.CleanUp.ReferenceOTU257475	4.64681	0.0311113	0.431832	1	0	0.263562	k__Bacteria; p__Firmicutes; c__Clostridia; o__Clostridiales; f__Ruminococcaceae; g__; s__
New.CleanUp.ReferenceOTU257705	4.64681	0.0311113	0.431832	1	0	0.17886	k__Bacteria; p__Bacteroidetes; c__Bacteroidia; o__Bacteroidales; f__RF16; g__; s__
New.CleanUp.ReferenceOTU257933	4.64681	0.0311113	0.431832	1	0	0.227572	k__Bacteria; p__Firmicutes; c__Clostridia; o__Clostridiales
New.CleanUp.ReferenceOTU257951	4.64681	0.0311113	0.431832	1	0	0.297737	U; n; a; s; s; i; g; n; e; d
New.CleanUp.ReferenceOTU258780	4.64681	0.0311113	0.431832	1	0	0.266103	k__Bacteria; p__Firmicutes; c__Erysipelotrichi; o__Erysipelotrichales; f__Erysipelotrichaceae; g__; s__
New.CleanUp.ReferenceOTU260389	4.64681	0.0311113	0.431832	1	0	0.233422	k__Bacteria; p__Firmicutes; c__Clostridia; o__Clostridiales; f__Christensenellaceae; g__; s__
New.CleanUp.ReferenceOTU261494	4.64681	0.0311113	0.431832	1	0	0.228923	k__Bacteria; p__Firmicutes; c__Clostridia; o__Clostridiales; f__Ruminococcaceae; g__; s__
New.CleanUp.ReferenceOTU261769	4.64681	0.0311113	0.431832	1	0	0.225103	k__Bacteria; p__Firmicutes; c__Clostridia; o__Clostridiales; f__Veillonellaceae; g__Phascolarctobacterium; s__
New.CleanUp.ReferenceOTU264609	4.64681	0.0311113	0.431832	1	0	0.292255	k__Bacteria; p__Firmicutes; c__Clostridia; o__Clostridiales; f__; g__; s__
New.CleanUp.ReferenceOTU265382	4.64681	0.0311113	0.431832	1	0	0.574383	k__Bacteria; p__Bacteroidetes; c__Bacteroidia; o__Bacteroidales; f__Prevotellaceae; g__Prevotella; s__
New.CleanUp.ReferenceOTU265463	4.64681	0.0311113	0.431832	1	0	0.181172	k__Bacteria; p__Firmicutes; c__Clostridia; o__Clostridiales; f__Clostridiaceae; g__; s__
New.CleanUp.ReferenceOTU265554	4.64681	0.0311113	0.431832	1	0	0.175927	k__Bacteria; p__Firmicutes; c__Clostridia; o__Clostridiales; f__Lachnospiraceae; g__; s__
New.CleanUp.ReferenceOTU265776	4.64681	0.0311113	0.431832	1	0	0.17472	k__Bacteria; p__Firmicutes; c__Clostridia; o__Clostridiales; f__; g__; s__
New.CleanUp.ReferenceOTU266487	4.64681	0.0311113	0.431832	1	0	0.222373	k__Bacteria; p__Firmicutes; c__Clostridia; o__Clostridiales; f__Lachnospiraceae; g__; s__
New.CleanUp.ReferenceOTU268645	4.64681	0.0311113	0.431832	1	0	0.271158	k__Bacteria; p__Firmicutes; c__Clostridia; o__Clostridiales; f__Ruminococcaceae; g__; s__
New.CleanUp.ReferenceOTU268782	4.64681	0.0311113	0.431832	1	0	0.243375	k__Bacteria; p__Firmicutes; c__Clostridia; o__Clostridiales; f__; g__; s__
New.CleanUp.ReferenceOTU269164	4.64681	0.0311113	0.431832	1	0	0.710967	k__Bacteria; p__Spirochaetes; c__Spirochaetes; o__Spirochaetales; f__Spirochaetaceae; g__Treponema; s__
New.CleanUp.ReferenceOTU269317	4.64681	0.0311113	0.431832	1	0	0.240653	k__Bacteria; p__Firmicutes; c__Clostridia; o__Clostridiales; f__Ruminococcaceae; g__; s__
New.CleanUp.ReferenceOTU270528	4.64681	0.0311113	0.431832	1	0	0.477088	k__Bacteria; p__Firmicutes; c__Clostridia; o__Clostridiales; f__Lachnospiraceae; g__; s__
New.CleanUp.ReferenceOTU272060	4.64681	0.0311113	0.431832	1	0	0.220048	k__Bacteria; p__Firmicutes; c__Clostridia; o__Clostridiales; f__Lachnospiraceae; g__; s__
New.CleanUp.ReferenceOTU272229	4.64681	0.0311113	0.431832	1	0	0.911605	k__Bacteria; p__Firmicutes; c__Clostridia; o__Clostridiales; f__Lachnospiraceae; g__; s__
New.CleanUp.ReferenceOTU272873	4.64681	0.0311113	0.431832	1	0	0.285312	k__Bacteria; p__Firmicutes; c__Clostridia; o__Clostridiales; f__Lachnospiraceae; g__Coprococcus; s__
New.CleanUp.ReferenceOTU272934	4.64681	0.0311113	0.431832	1	0	0.594133	k__Bacteria; p__Firmicutes; c__Clostridia; o__Clostridiales; f__Lachnospiraceae
New.CleanUp.ReferenceOTU274269	4.64681	0.0311113	0.431832	1	0	0.23727	k__Bacteria; p__Firmicutes; c__Clostridia; o__Clostridiales; f__; g__; s__
New.CleanUp.ReferenceOTU274664	4.64681	0.0311113	0.431832	1	0	0.333532	k__Bacteria; p__Firmicutes; c__Clostridia; o__Clostridiales; f__Ruminococcaceae; g__; s__
New.CleanUp.ReferenceOTU275140	4.64681	0.0311113	0.431832	1	0	0.865883	k__Bacteria; p__Firmicutes; c__Clostridia; o__Clostridiales; f__Ruminococcaceae; g__; s__
New.CleanUp.ReferenceOTU275870	4.64681	0.0311113	0.431832	1	0	0.31889	k__Bacteria; p__Firmicutes; c__Clostridia; o__Clostridiales; f__Ruminococcaceae; g__; s__
New.CleanUp.ReferenceOTU276640	4.64681	0.0311113	0.431832	1	0	0.168403	k__Bacteria; p__Firmicutes; c__Clostridia; o__Clostridiales; f__Ruminococcaceae; g__Ruminococcus; s__flavefaciens
New.CleanUp.ReferenceOTU280016	4.64681	0.0311113	0.431832	1	0	0.775533	k__Bacteria; p__Actinobacteria; c__Actinobacteria; o__Actinomycetales; f__Nocardioidaceae; g__; s__
New.CleanUp.ReferenceOTU281052	4.64681	0.0311113	0.431832	1	0	0.254425	k__Bacteria; p__Firmicutes; c__Clostridia; o__Clostridiales; f__; g__; s__
New.CleanUp.ReferenceOTU282094	4.64681	0.0311113	0.431832	1	0	0.179775	k__Bacteria; p__Firmicutes; c__Erysipelotrichi; o__Erysipelotrichales; f__Erysipelotrichaceae; g__; s__
New.CleanUp.ReferenceOTU282783	4.64681	0.0311113	0.431832	1	0	0.181172	k__Bacteria; p__Firmicutes; c__Clostridia; o__Clostridiales; f__; g__; s__
New.CleanUp.ReferenceOTU282910	4.64681	0.0311113	0.431832	1	0	0.179775	k__Bacteria; p__Firmicutes; c__Clostridia; o__Clostridiales; f__; g__; s__
New.CleanUp.ReferenceOTU283300	4.64681	0.0311113	0.431832	1	0	0.179775	k__Bacteria; p__Bacteroidetes; c__Bacteroidia; o__Bacteroidales; f__; g__; s__
New.CleanUp.ReferenceOTU283396	4.64681	0.0311113	0.431832	1	0	0.359855	k__Bacteria; p__Firmicutes; c__Clostridia; o__Clostridiales; f__Ruminococcaceae; g__; s__
New.CleanUp.ReferenceOTU284076	4.64681	0.0311113	0.431832	1	0	0.272248	k__Bacteria; p__Firmicutes; c__Clostridia; o__Clostridiales; f__; g__; s__
New.CleanUp.ReferenceOTU284088	4.64681	0.0311113	0.431832	1	0	0.182087	k__Bacteria; p__Firmicutes; c__Clostridia; o__Clostridiales; f__Ruminococcaceae; g__; s__
New.CleanUp.ReferenceOTU284310	4.64681	0.0311113	0.431832	1	0	0.302705	k__Bacteria; p__Firmicutes; c__Clostridia; o__Clostridiales
New.CleanUp.ReferenceOTU284483	4.64681	0.0311113	0.431832	1	0	0.329607	k__Bacteria; p__Firmicutes; c__Clostridia; o__Clostridiales; f__; g__; s__
New.CleanUp.ReferenceOTU284563	4.64681	0.0311113	0.431832	1	0	0.415742	U; n; a; s; s; i; g; n; e; d
New.CleanUp.ReferenceOTU285101	4.64681	0.0311113	0.431832	1	0	0.316553	k__Bacteria; p__Firmicutes; c__Bacilli; o__Bacillales; f__Bacillaceae; g__Bacillus; s__
New.CleanUp.ReferenceOTU285574	4.64681	0.0311113	0.431832	1	0	0.227572	k__Bacteria; p__Firmicutes; c__Clostridia; o__Clostridiales; f__Lachnospiraceae; g__Coprococcus; s__
New.CleanUp.ReferenceOTU285699	4.64681	0.0311113	0.431832	1	0	0.271085	k__Bacteria; p__Firmicutes; c__Clostridia; o__Clostridiales; f__Veillonellaceae; g__Phascolarctobacterium; s__
New.CleanUp.ReferenceOTU285945	4.64681	0.0311113	0.431832	1	0	0.271607	k__Bacteria; p__Firmicutes; c__Clostridia; o__Clostridiales; f__; g__; s__
New.CleanUp.ReferenceOTU286422	4.64681	0.0311113	0.431832	1	0	0.264768	k__Bacteria; p__Firmicutes; c__Clostridia; o__Clostridiales; f__Veillonellaceae; g__Phascolarctobacterium; s__
New.CleanUp.ReferenceOTU287947	4.64681	0.0311113	0.431832	1	0	0.259205	k__Bacteria; p__Firmicutes; c__Clostridia; o__Clostridiales; f__; g__; s__
New.CleanUp.ReferenceOTU287973	4.64681	0.0311113	0.431832	1	0	0.379477	k__Bacteria; p__Firmicutes; c__Clostridia; o__Clostridiales; f__Christensenellaceae; g__; s__
New.CleanUp.ReferenceOTU289823	4.64681	0.0311113	0.431832	1	0	0.17472	k__Bacteria; p__Firmicutes; c__Clostridia; o__Clostridiales; f__; g__; s__
New.CleanUp.ReferenceOTU290619	4.64681	0.0311113	0.431832	1	0	0.258565	k__Bacteria; p__Firmicutes; c__Clostridia; o__Clostridiales; f__; g__; s__
New.CleanUp.ReferenceOTU290687	4.64681	0.0311113	0.431832	1	0	0.172543	k__Bacteria; p__Firmicutes; c__Clostridia; o__Clostridiales; f__; g__; s__
New.CleanUp.ReferenceOTU290834	4.64681	0.0311113	0.431832	1	0	0.439317	k__Bacteria; p__Firmicutes; c__Clostridia; o__Clostridiales; f__Lachnospiraceae
New.CleanUp.ReferenceOTU294218	4.64681	0.0311113	0.431832	1	0	0.31278	k__Bacteria; p__Firmicutes; c__Clostridia; o__Clostridiales; f__Lachnospiraceae; g__; s__
New.CleanUp.ReferenceOTU294833	4.64681	0.0311113	0.431832	1	0	0.491132	k__Bacteria; p__Bacteroidetes; c__Bacteroidia; o__Bacteroidales; f__Rikenellaceae; g__; s__
New.CleanUp.ReferenceOTU294881	4.64681	0.0311113	0.431832	1	0	1.04073	U; n; a; s; s; i; g; n; e; d
New.CleanUp.ReferenceOTU295170	4.64681	0.0311113	0.431832	1	0	0.223087	k__Bacteria; p__Firmicutes; c__Clostridia; o__Clostridiales; f__Lachnospiraceae
New.CleanUp.ReferenceOTU296075	4.64681	0.0311113	0.431832	1	0	0.479988	k__Bacteria; p__Actinobacteria; c__Coriobacteriia; o__Coriobacteriales; f__Coriobacteriaceae; g__; s__
New.CleanUp.ReferenceOTU296647	4.64681	0.0311113	0.431832	1	0	0.529053	k__Bacteria; p__Firmicutes; c__Clostridia; o__Clostridiales; f__Lachnospiraceae; g__; s__
New.CleanUp.ReferenceOTU296723	4.64681	0.0311113	0.431832	1	0	0.268108	k__Bacteria; p__Firmicutes; c__Clostridia; o__Clostridiales; f__; g__; s__
New.CleanUp.ReferenceOTU297173	4.64681	0.0311113	0.431832	1	0	0.271085	k__Bacteria; p__Firmicutes; c__Clostridia; o__Clostridiales; f__Lachnospiraceae; g__; s__
New.CleanUp.ReferenceOTU299188	4.64681	0.0311113	0.431832	1	0	0.318072	k__Bacteria; p__Firmicutes; c__Clostridia; o__Clostridiales; f__Ruminococcaceae; g__; s__
New.CleanUp.ReferenceOTU299822	4.64681	0.0311113	0.431832	1	0	0.177032	k__Bacteria; p__Firmicutes; c__Clostridia; o__Clostridiales; f__; g__; s__
New.CleanUp.ReferenceOTU300317	4.64681	0.0311113	0.431832	1	0	0.230607	k__Bacteria; p__Firmicutes; c__Clostridia; o__Clostridiales; f__Lachnospiraceae; g__; s__
New.CleanUp.ReferenceOTU300491	4.64681	0.0311113	0.431832	1	0	0.704745	k__Bacteria; p__Firmicutes; c__Clostridia; o__Clostridiales; f__Lachnospiraceae; g__; s__
New.CleanUp.ReferenceOTU303618	4.64681	0.0311113	0.431832	1	0	0.18502	k__Bacteria; p__Firmicutes; c__Clostridia; o__Clostridiales; f__Ruminococcaceae; g__; s__
New.CleanUp.ReferenceOTU305305	4.64681	0.0311113	0.431832	1	0	0.228923	k__Bacteria; p__Firmicutes; c__Clostridia; o__Clostridiales; f__Eubacteriaceae; g__Pseudoramibacter_Eubacterium; s__
New.CleanUp.ReferenceOTU305354	4.64681	0.0311113	0.431832	1	0	0.223228	k__Bacteria; p__Proteobacteria; c__Betaproteobacteria; o__Burkholderiales; f__Oxalobacteraceae; g__Oxalobacter
New.CleanUp.ReferenceOTU305891	4.64681	0.0311113	0.431832	1	0	0.232627	k__Bacteria; p__Firmicutes; c__Clostridia; o__Clostridiales; f__Lachnospiraceae; g__Coprococcus; s__
New.CleanUp.ReferenceOTU306078	4.64681	0.0311113	0.431832	1	0	0.21524	k__Bacteria; p__Spirochaetes; c__Spirochaetes; o__Spirochaetales; f__Spirochaetaceae; g__Treponema; s__
New.CleanUp.ReferenceOTU306713	4.64681	0.0311113	0.431832	1	0	0.226758	k__Bacteria; p__Firmicutes; c__Clostridia; o__Clostridiales; f__Lachnospiraceae; g__Pseudobutyrivibrio; s__
New.CleanUp.ReferenceOTU306715	4.64681	0.0311113	0.431832	1	0	0.274978	k__Bacteria; p__Firmicutes; c__Clostridia; o__Clostridiales; f__Ruminococcaceae; g__; s__
New.CleanUp.ReferenceOTU309385	4.64681	0.0311113	0.431832	1	0	0.171337	U; n; a; s; s; i; g; n; e; d
New.CleanUp.ReferenceOTU309481	4.64681	0.0311113	0.431832	1	0	0.17472	k__Bacteria; p__Firmicutes; c__Clostridia; o__Clostridiales; f__Ruminococcaceae; g__Ruminococcus; s__
New.CleanUp.ReferenceOTU309586	4.64681	0.0311113	0.431832	1	0	0.175927	k__Bacteria; p__Firmicutes; c__Clostridia; o__Clostridiales; f__Ruminococcaceae; g__Oscillospira; s__
New.CleanUp.ReferenceOTU309696	4.64681	0.0311113	0.431832	1	0	0.481555	k__Bacteria; p__Firmicutes; c__Clostridia; o__Clostridiales; f__; g__; s__
New.CleanUp.ReferenceOTU310006	4.64681	0.0311113	0.431832	1	0	0.45434	k__Bacteria; p__Firmicutes; c__Clostridia; o__Clostridiales; f__Dehalobacteriaceae; g__; s__
New.CleanUp.ReferenceOTU310522	4.64681	0.0311113	0.431832	1	0	0.222763	k__Bacteria; p__Firmicutes; c__Clostridia; o__Clostridiales; f__Veillonellaceae; g__Phascolarctobacterium; s__
New.CleanUp.ReferenceOTU310907	4.64681	0.0311113	0.431832	1	0	0.17886	k__Bacteria; p__Firmicutes; c__Clostridia; o__Clostridiales; f__Veillonellaceae; g__Phascolarctobacterium; s__
New.CleanUp.ReferenceOTU312814	4.64681	0.0311113	0.431832	1	0	0.39652	k__Bacteria; p__Firmicutes; c__Clostridia; o__Clostridiales; f__Ruminococcaceae; g__; s__
New.CleanUp.ReferenceOTU313364	4.64681	0.0311113	0.431832	1	0	0.375527	k__Bacteria; p__Spirochaetes; c__Spirochaetes; o__Spirochaetales; f__Spirochaetaceae; g__Treponema; s__
New.CleanUp.ReferenceOTU314458	4.64681	0.0311113	0.431832	1	0	0.244793	k__Bacteria; p__Firmicutes; c__Clostridia; o__Clostridiales; f__Lachnospiraceae; g__Coprococcus; s__
New.CleanUp.ReferenceOTU314939	4.64681	0.0311113	0.431832	1	0	0.172543	k__Bacteria; p__Firmicutes; c__Clostridia; o__Clostridiales; f__; g__; s__
New.CleanUp.ReferenceOTU316027	4.64681	0.0311113	0.431832	1	0	0.24186	k__Bacteria; p__Spirochaetes; c__Spirochaetes; o__Spirochaetales; f__Spirochaetaceae; g__Treponema; s__
New.CleanUp.ReferenceOTU316331	4.64681	0.0311113	0.431832	1	0	0.279463	k__Bacteria; p__Firmicutes; c__Clostridia; o__Clostridiales; f__; g__; s__
New.CleanUp.ReferenceOTU318795	4.64681	0.0311113	0.431832	1	0	0.675028	k__Bacteria; p__Actinobacteria; c__Coriobacteriia; o__Coriobacteriales; f__Coriobacteriaceae; g__Adlercreutzia; s__
New.CleanUp.ReferenceOTU319805	4.64681	0.0311113	0.431832	1	0	0.17886	k__Bacteria; p__Bacteroidetes; c__Bacteroidia; o__Bacteroidales; f__; g__; s__
New.CleanUp.ReferenceOTU319818	4.64681	0.0311113	0.431832	1	0	0.45686	k__Bacteria; p__Proteobacteria; c__Betaproteobacteria; o__Burkholderiales; f__Alcaligenaceae; g__Sutterella; s__
New.CleanUp.ReferenceOTU320660	4.64681	0.0311113	0.431832	1	0	0.295625	k__Bacteria; p__Bacteroidetes; c__Bacteroidia; o__Bacteroidales; f__; g__; s__
New.CleanUp.ReferenceOTU322366	4.64681	0.0311113	0.431832	1	0	0.181172	k__Bacteria; p__Fibrobacteres; c__Fibrobacteria; o__Fibrobacterales; f__Fibrobacteraceae; g__Fibrobacter; s__succinogenes
New.CleanUp.ReferenceOTU322373	4.64681	0.0311113	0.431832	1	0	0.302078	k__Bacteria; p__Firmicutes; c__Clostridia; o__Clostridiales; f__Veillonellaceae; g__Phascolarctobacterium; s__
New.CleanUp.ReferenceOTU322374	4.64681	0.0311113	0.431832	1	0	0.236805	k__Bacteria; p__Spirochaetes; c__Spirochaetes; o__Spirochaetales; f__Spirochaetaceae; g__Treponema; s__
New.CleanUp.ReferenceOTU322743	4.64681	0.0311113	0.431832	1	0	0.319937	k__Bacteria; p__Firmicutes; c__Clostridia; o__Clostridiales; f__Veillonellaceae; g__Phascolarctobacterium; s__
New.CleanUp.ReferenceOTU323336	4.64681	0.0311113	0.431832	1	0	0.176392	k__Bacteria; p__Firmicutes; c__Clostridia; o__Clostridiales; f__; g__; s__
New.CleanUp.ReferenceOTU323403	4.64681	0.0311113	0.431832	1	0	0.221255	k__Bacteria; p__Firmicutes; c__Clostridia; o__Clostridiales; f__Clostridiaceae; g__; s__
New.CleanUp.ReferenceOTU323436	4.64681	0.0311113	0.431832	1	0	0.18502	k__Bacteria; p__Firmicutes; c__Clostridia; o__Clostridiales; f__Lachnospiraceae; g__; s__
New.CleanUp.ReferenceOTU323846	4.64681	0.0311113	0.431832	1	0	0.44756	k__Bacteria; p__Bacteroidetes; c__Bacteroidia; o__Bacteroidales; f__RF16; g__; s__
New.CleanUp.ReferenceOTU324369	4.64681	0.0311113	0.431832	1	0	0.380335	k__Bacteria; p__Synergistetes; c__Synergistia; o__Synergistales; f__Synergistaceae; g__Candidatus Tammella; s__
New.CleanUp.ReferenceOTU324686	4.64681	0.0311113	0.431832	1	0	0.716672	k__Bacteria; p__Bacteroidetes; c__Bacteroidia; o__Bacteroidales; f__; g__; s__
New.CleanUp.ReferenceOTU325370	4.64681	0.0311113	0.431832	1	0	0.406005	k__Bacteria; p__Tenericutes; c__Mollicutes; o__; f__; g__; s__
New.CleanUp.ReferenceOTU326193	4.64681	0.0311113	0.431832	1	0	0.172543	k__Bacteria; p__Firmicutes; c__Clostridia; o__Clostridiales; f__Lachnospiraceae; g__Blautia; s__
New.CleanUp.ReferenceOTU327617	4.64681	0.0311113	0.431832	1	0	0.654878	k__Bacteria; p__Bacteroidetes; c__Bacteroidia; o__Bacteroidales; f__Prevotellaceae; g__Prevotella; s__
New.CleanUp.ReferenceOTU327917	4.64681	0.0311113	0.431832	1	0	0.329668	k__Bacteria; p__Bacteroidetes; c__Bacteroidia; o__Bacteroidales; f__Rikenellaceae; g__; s__
New.CleanUp.ReferenceOTU328408	4.64681	0.0311113	0.431832	1	0	0.182708	k__Bacteria; p__Firmicutes; c__Clostridia; o__Clostridiales; f__Ruminococcaceae; g__Ruminococcus; s__flavefaciens
New.CleanUp.ReferenceOTU328530	4.64681	0.0311113	0.431832	1	0	0.30048	k__Bacteria; p__Firmicutes; c__Clostridia; o__Clostridiales; f__Clostridiaceae; g__; s__
New.CleanUp.ReferenceOTU333389	4.64681	0.0311113	0.431832	1	0	0.309617	k__Bacteria; p__Firmicutes; c__Clostridia; o__Clostridiales; f__Lachnospiraceae
New.CleanUp.ReferenceOTU333492	4.64681	0.0311113	0.431832	1	0	0.296103	k__Bacteria; p__Firmicutes; c__Clostridia; o__Clostridiales; f__Lachnospiraceae; g__; s__
New.CleanUp.ReferenceOTU333511	4.64681	0.0311113	0.431832	1	0	0.5769	k__Bacteria; p__Firmicutes; c__Clostridia; o__Clostridiales; f__; g__; s__
New.CleanUp.ReferenceOTU334322	4.64681	0.0311113	0.431832	1	0	0.172543	k__Bacteria; p__Firmicutes; c__Clostridia; o__Clostridiales; f__; g__; s__
New.CleanUp.ReferenceOTU338282	4.64681	0.0311113	0.431832	1	0	0.233732	k__Bacteria; p__Firmicutes; c__Clostridia; o__Clostridiales; f__Lachnospiraceae; g__; s__
New.CleanUp.ReferenceOTU340832	4.64681	0.0311113	0.431832	1	0	0.374348	k__Bacteria; p__Spirochaetes; c__Spirochaetes; o__Spirochaetales; f__Spirochaetaceae; g__Treponema; s__
New.CleanUp.ReferenceOTU340951	4.64681	0.0311113	0.431832	1	0	0.222373	k__Bacteria; p__Firmicutes; c__Clostridia; o__Clostridiales; f__Veillonellaceae; g__Phascolarctobacterium; s__
New.CleanUp.ReferenceOTU342166	4.64681	0.0311113	0.431832	1	0	0.50172	k__Bacteria; p__Firmicutes; c__Clostridia; o__Clostridiales; f__Ruminococcaceae; g__Ruminococcus; s__
New.CleanUp.ReferenceOTU343180	4.64681	0.0311113	0.431832	1	0	0.23354	k__Bacteria; p__Bacteroidetes; c__Bacteroidia; o__Bacteroidales; f__; g__; s__
New.CleanUp.ReferenceOTU345095	4.64681	0.0311113	0.431832	1	0	0.224685	U; n; a; s; s; i; g; n; e; d
New.CleanUp.ReferenceOTU346276	4.64681	0.0311113	0.431832	1	0	0.49565	k__Bacteria; p__Firmicutes; c__Clostridia; o__Clostridiales; f__Lachnospiraceae; g__; s__
New.CleanUp.ReferenceOTU346281	4.64681	0.0311113	0.431832	1	0	0.699288	k__Bacteria; p__Firmicutes; c__Clostridia; o__Clostridiales; f__Lachnospiraceae
New.CleanUp.ReferenceOTU346986	4.64681	0.0311113	0.431832	1	0	0.271628	k__Bacteria; p__Firmicutes; c__Clostridia; o__Clostridiales; f__Ruminococcaceae; g__; s__
New.CleanUp.ReferenceOTU348863	4.64681	0.0311113	0.431832	1	0	0.178238	k__Bacteria; p__Firmicutes; c__Clostridia; o__Clostridiales; f__Ruminococcaceae; g__; s__
New.CleanUp.ReferenceOTU349162	4.64681	0.0311113	0.431832	1	0	0.304048	k__Bacteria; p__Actinobacteria; c__Coriobacteriia; o__Coriobacteriales; f__Coriobacteriaceae; g__Adlercreutzia; s__
New.CleanUp.ReferenceOTU349355	4.64681	0.0311113	0.431832	1	0	0.268108	k__Bacteria; p__Firmicutes; c__Clostridia; o__Clostridiales; f__Lachnospiraceae; g__; s__
New.CleanUp.ReferenceOTU349413	4.64681	0.0311113	0.431832	1	0	0.18961	k__Bacteria; p__Bacteroidetes; c__Bacteroidia; o__Bacteroidales; f__RF16; g__; s__
New.CleanUp.ReferenceOTU351582	4.64681	0.0311113	0.431832	1	0	0.17886	k__Bacteria; p__Bacteroidetes; c__Bacteroidia; o__Bacteroidales; f__RF16; g__; s__
New.CleanUp.ReferenceOTU352738	4.64681	0.0311113	0.431832	1	0	0.236447	k__Bacteria; p__Cyanobacteria; c__4C0d-2; o__YS2; f__; g__; s__
New.CleanUp.ReferenceOTU355585	4.64681	0.0311113	0.431832	1	0	0.17472	k__Bacteria; p__Firmicutes; c__Clostridia; o__Clostridiales; f__[Mogibacteriaceae]; g__; s__
New.CleanUp.ReferenceOTU355720	4.64681	0.0311113	0.431832	1	0	0.263562	k__Bacteria; p__Bacteroidetes; c__Bacteroidia; o__Bacteroidales; f__; g__; s__
New.CleanUp.ReferenceOTU358485	4.64681	0.0311113	0.431832	1	0	0.300393	k__Bacteria; p__Firmicutes; c__Clostridia; o__Clostridiales; f__; g__; s__
New.CleanUp.ReferenceOTU359577	4.64681	0.0311113	0.431832	1	0	0.21485	k__Bacteria; p__Firmicutes; c__Clostridia; o__Clostridiales; f__Lachnospiraceae; g__; s__
577316	4.62222	0.0315603	0.431832	1	0.34855	1.00951	k__Bacteria; p__Firmicutes; c__Clostridia; o__Clostridiales; f__; g__; s__
New.ReferenceOTU245	4.62222	0.0315603	0.431832	1	1.05354	0.120017	k__Bacteria; p__Firmicutes; c__Clostridia; o__Clostridiales; f__Ruminococcaceae; g__; s__
New.ReferenceOTU71	4.62222	0.0315603	0.431832	1	1.0434	0.12276	k__Bacteria; p__Bacteroidetes; c__Bacteroidia; o__Bacteroidales; f__; g__; s__
New.CleanUp.ReferenceOTU45298	4.62222	0.0315603	0.431832	1	1.87843	0.20352	k__Bacteria; p__Firmicutes; c__Clostridia; o__Clostridiales; f__Lachnospiraceae; g__; s__
New.CleanUp.ReferenceOTU217774	4.62222	0.0315603	0.431832	1	0.473787	1.49425	k__Bacteria; p__Firmicutes; c__Clostridia; o__Clostridiales; f__Lachnospiraceae; g__Coprococcus; s__
215697	4.46284	0.03464	0.431832	1	0.30336	1.05087	k__Bacteria; p__Firmicutes; c__Clostridia; o__Clostridiales; f__Lachnospiraceae; g__; s__
352497	4.46284	0.03464	0.431832	1	0.595025	2.24562	k__Bacteria; p__Firmicutes; c__Clostridia; o__Clostridiales; f__Ruminococcaceae; g__; s__
New.CleanUp.ReferenceOTU10581	4.46284	0.03464	0.431832	1	0.494786	2.05757	k__Bacteria; p__Firmicutes; c__Clostridia; o__Clostridiales; f__; g__; s__
New.CleanUp.ReferenceOTU68743	4.46284	0.03464	0.431832	1	0.179008	0.814092	k__Bacteria; p__Firmicutes; c__Clostridia; o__Clostridiales; f__Lachnospiraceae; g__; s__
New.CleanUp.ReferenceOTU118426	4.46284	0.03464	0.431832	1	1.649	0.585383	k__Bacteria; p__Bacteroidetes; c__Bacteroidia; o__Bacteroidales; f__; g__; s__
New.CleanUp.ReferenceOTU251616	4.46284	0.03464	0.431832	1	0.456241	1.55365	k__Bacteria; p__Firmicutes; c__Clostridia; o__Clostridiales; f__Lachnospiraceae; g__; s__
New.CleanUp.ReferenceOTU259388	4.46284	0.03464	0.431832	1	0.310666	1.10844	k__Bacteria; p__Firmicutes; c__Clostridia; o__Clostridiales; f__Lachnospiraceae; g__; s__
New.CleanUp.ReferenceOTU271087	4.46284	0.03464	0.431832	1	0.239084	0.903825	k__Bacteria; p__Actinobacteria; c__Coriobacteriia; o__Coriobacteriales; f__Coriobacteriaceae; g__Adlercreutzia; s__
New.CleanUp.ReferenceOTU288567	4.46284	0.03464	0.431832	1	0.195806	0.825808	k__Bacteria; p__Firmicutes; c__Clostridia; o__Clostridiales; f__Lachnospiraceae; g__Blautia; s__
New.CleanUp.ReferenceOTU337445	4.46284	0.03464	0.431832	1	0.314731	1.37101	k__Bacteria; p__Firmicutes; c__Clostridia; o__Clostridiales; f__Ruminococcaceae; g__; s__
New.CleanUp.ReferenceOTU341976	4.46284	0.03464	0.431832	1	0.802586	3.61372	k__Bacteria; p__Firmicutes; c__Bacilli; o__Lactobacillales; f__Lactobacillaceae; g__Lactobacillus; s__
584408	4.43682	0.0351718	0.431832	1	0.0632125	0.718485	k__Bacteria; p__Firmicutes; c__Clostridia; o__Clostridiales; f__[Mogibacteriaceae]; g__Mogibacterium; s__
231376	4.43682	0.0351718	0.431832	1	0.072245	0.734373	k__Bacteria; p__Firmicutes; c__Clostridia; o__Clostridiales; f__Christensenellaceae; g__; s__
288496	4.43682	0.0351718	0.431832	1	0.0880787	0.7706	k__Bacteria; p__Firmicutes; c__Clostridia; o__Clostridiales; f__Ruminococcaceae; g__; s__
New.CleanUp.ReferenceOTU33201	4.43682	0.0351718	0.431832	1	0.154325	1.02076	k__Bacteria; p__Firmicutes; c__Clostridia; o__Clostridiales; f__Ruminococcaceae; g__; s__
New.CleanUp.ReferenceOTU63620	4.43682	0.0351718	0.431832	1	0.191337	1.1614	k__Bacteria; p__Bacteroidetes; c__Bacteroidia; o__Bacteroidales; f__; g__; s__
New.CleanUp.ReferenceOTU78701	4.43682	0.0351718	0.431832	1	0.07172	0.589983	k__Bacteria; p__Firmicutes; c__Clostridia; o__Clostridiales; f__Ruminococcaceae; g__Oscillospira; s__
New.CleanUp.ReferenceOTU79037	4.43682	0.0351718	0.431832	1	0.07172	0.405452	k__Bacteria; p__Bacteroidetes; c__Bacteroidia; o__Bacteroidales; f__; g__; s__
New.CleanUp.ReferenceOTU88910	4.43682	0.0351718	0.431832	1	0.0880787	1.12263	k__Bacteria; p__Firmicutes; c__Clostridia; o__Clostridiales; f__Christensenellaceae; g__; s__
New.CleanUp.ReferenceOTU100994	4.43682	0.0351718	0.431832	1	0.210725	1.31205	k__Bacteria; p__Spirochaetes; c__Spirochaetes; o__Spirochaetales; f__Spirochaetaceae; g__Treponema; s__
New.CleanUp.ReferenceOTU157248	4.43682	0.0351718	0.431832	1	0.0997925	0.745988	k__Bacteria; p__Firmicutes; c__Erysipelotrichi; o__Erysipelotrichales; f__Erysipelotrichaceae; g__; s__
New.CleanUp.ReferenceOTU171692	4.43682	0.0351718	0.431832	1	0.109927	1.09767	k__Bacteria; p__Firmicutes; c__Clostridia; o__Clostridiales; f__; g__; s__
New.CleanUp.ReferenceOTU182036	4.43682	0.0351718	0.431832	1	0.072245	0.946022	k__Bacteria; p__Bacteroidetes; c__Bacteroidia; o__Bacteroidales; f__[Paraprevotellaceae]; g__; s__
New.CleanUp.ReferenceOTU191726	4.43682	0.0351718	0.431832	1	0.237338	1.93862	k__Bacteria; p__Bacteroidetes; c__Bacteroidia; o__Bacteroidales; f__[Paraprevotellaceae]; g__YRC22; s__
New.CleanUp.ReferenceOTU209912	4.43682	0.0351718	0.431832	1	0.123685	0.908832	k__Bacteria; p__Firmicutes; c__Clostridia; o__Clostridiales; f__Ruminococcaceae; g__; s__
New.CleanUp.ReferenceOTU214801	4.43682	0.0351718	0.431832	1	0.0632125	0.748193	k__Bacteria; p__Firmicutes; c__Clostridia; o__Clostridiales; f__; g__; s__
New.CleanUp.ReferenceOTU277300	4.43682	0.0351718	0.431832	1	0.0671387	0.769117	k__Bacteria; p__Spirochaetes; c__Spirochaetes; o__Spirochaetales; f__Spirochaetaceae; g__Treponema; s__
359563	4.36255	0.0367373	0.431832	1	1.28388	2.99053	k__Bacteria; p__Firmicutes; c__Clostridia; o__Clostridiales; f__Ruminococcaceae; g__; s__
299042	4.36255	0.0367373	0.431832	1	0.91902	3.12218	k__Bacteria; p__Firmicutes; c__Clostridia; o__Clostridiales; f__; g__; s__
720093	4.36255	0.0367373	0.431832	1	0.339395	1.01194	k__Bacteria; p__Firmicutes; c__Clostridia; o__Clostridiales; f__Ruminococcaceae; g__; s__
New.ReferenceOTU627	4.36255	0.0367373	0.431832	1	1.80872	4.00353	k__Bacteria; p__Firmicutes; c__Clostridia; o__Clostridiales; f__; g__; s__
New.CleanUp.ReferenceOTU214295	4.36255	0.0367373	0.431832	1	0.521081	1.57944	k__Bacteria; p__Firmicutes; c__Clostridia; o__Clostridiales; f__Ruminococcaceae; g__; s__
New.CleanUp.ReferenceOTU308979	4.36255	0.0367373	0.431832	1	0.447991	1.86782	k__Bacteria; p__Firmicutes; c__Clostridia; o__Clostridiales; f__Ruminococcaceae; g__; s__
New.CleanUp.ReferenceOTU360757	4.36255	0.0367373	0.431832	1	1.17109	3.20677	k__Bacteria; p__Firmicutes; c__Clostridia; o__Clostridiales; f__Lachnospiraceae; g__Blautia; s__
343633	4.33785	0.037274	0.431832	1	0.303822	1.33629	k__Bacteria; p__Actinobacteria; c__Coriobacteriia; o__Coriobacteriales; f__Coriobacteriaceae; g__; s__
152612	4.33785	0.037274	0.431832	1	0.389809	2.38221	k__Bacteria; p__Firmicutes; c__Clostridia; o__Clostridiales; f__; g__; s__
555595	4.33785	0.037274	0.431832	1	0.423825	1.5977	k__Bacteria; p__Firmicutes; c__Clostridia; o__Clostridiales; f__Ruminococcaceae; g__; s__
270786	4.33785	0.037274	0.431832	1	0.259841	1.89613	k__Bacteria; p__Firmicutes; c__Clostridia; o__Clostridiales; f__; g__; s__
New.CleanUp.ReferenceOTU9977	4.33785	0.037274	0.431832	1	0.16727	0.74667	k__Bacteria; p__Firmicutes; c__Clostridia; o__Clostridiales; f__[Mogibacteriaceae]; g__; s__
New.CleanUp.ReferenceOTU129959	4.33785	0.037274	0.431832	1	0.253855	0.900095	k__Bacteria; p__Firmicutes; c__Clostridia; o__Clostridiales; f__; g__; s__
New.CleanUp.ReferenceOTU142706	4.33785	0.037274	0.431832	1	0.186006	0.704182	k__Bacteria; p__Firmicutes; c__Clostridia; o__Clostridiales; f__; g__; s__
New.CleanUp.ReferenceOTU186997	4.33785	0.037274	0.431832	1	0.220514	0.900535	k__Bacteria; p__Firmicutes; c__Clostridia; o__Clostridiales; f__Lachnospiraceae; g__; s__
New.CleanUp.ReferenceOTU194416	4.33785	0.037274	0.431832	1	0.205805	1.2688	k__Bacteria; p__Firmicutes; c__Clostridia; o__Clostridiales; f__Lachnospiraceae
New.CleanUp.ReferenceOTU233608	4.33785	0.037274	0.431832	1	0.391917	1.66732	k__Bacteria; p__Firmicutes; c__Clostridia; o__Clostridiales; f__Lachnospiraceae; g__[Ruminococcus]; s__gnavus
754283	4.30451	0.0380115	0.431832	1	0.40787	1.06573	k__Bacteria; p__Firmicutes; c__Clostridia; o__Clostridiales; f__; g__; s__
352570	4.30451	0.0380115	0.431832	1	2.22385	5.70898	k__Bacteria; p__Fibrobacteres; c__Fibrobacteria; o__Fibrobacterales; f__Fibrobacteraceae; g__Fibrobacter; s__succinogenes
571111	4.30451	0.0380115	0.431832	1	1.0468	3.11633	k__Bacteria; p__Firmicutes; c__Clostridia; o__Clostridiales; f__Ruminococcaceae; g__Ruminococcus; s__flavefaciens
New.CleanUp.ReferenceOTU203569	4.30451	0.0380115	0.431832	1	1.54935	3.2312	k__Bacteria; p__Firmicutes; c__Clostridia; o__Clostridiales; f__; g__; s__
New.CleanUp.ReferenceOTU218046	4.30451	0.0380115	0.431832	1	2.73873	0.792025	k__Bacteria; p__Bacteroidetes; c__Bacteroidia; o__Bacteroidales; f__; g__; s__
New.CleanUp.ReferenceOTU180291	4.29756	0.038167	0.431832	1	0.354975	0.939228	k__Bacteria; p__Firmicutes; c__Clostridia; o__Clostridiales; f__[Mogibacteriaceae]; g__Mogibacterium; s__
New.CleanUp.ReferenceOTU29590	4.27632	0.038647	0.431832	1	0.383	1.36552	k__Bacteria; p__Spirochaetes; c__Spirochaetes; o__Spirochaetales; f__Spirochaetaceae; g__Treponema; s__
New.CleanUp.ReferenceOTU47148	4.27632	0.038647	0.431832	1	0.135794	0.475058	k__Bacteria; p__Firmicutes; c__Clostridia; o__Clostridiales; f__Lachnospiraceae; g__; s__
New.CleanUp.ReferenceOTU60366	4.27632	0.038647	0.431832	1	0.183616	0.617637	k__Bacteria; p__Firmicutes; c__Clostridia; o__Clostridiales; f__Lachnospiraceae; g__Roseburia; s__faecis
New.CleanUp.ReferenceOTU71585	4.27632	0.038647	0.431832	1	0.106402	0.38307	k__Bacteria; p__Firmicutes; c__Clostridia; o__Clostridiales; f__Ruminococcaceae; g__; s__
New.CleanUp.ReferenceOTU72285	4.27632	0.038647	0.431832	1	0.255516	0.829168	k__Bacteria; p__Firmicutes; c__Clostridia; o__Clostridiales; f__Lachnospiraceae; g__; s__
New.CleanUp.ReferenceOTU90193	4.27632	0.038647	0.431832	1	1.41224	0.10307	k__Bacteria; p__Spirochaetes; c__Spirochaetes; o__Spirochaetales; f__Spirochaetaceae; g__Treponema; s__
New.CleanUp.ReferenceOTU146890	4.27632	0.038647	0.431832	1	0.629091	0.09668	k__Bacteria; p__Bacteroidetes; c__Bacteroidia; o__Bacteroidales; f__[Paraprevotellaceae]; g__CF231; s__
New.CleanUp.ReferenceOTU238070	4.27632	0.038647	0.431832	1	0.976612	0.174983	k__Bacteria; p__Firmicutes; c__Clostridia; o__Clostridiales; f__Veillonellaceae; g__Phascolarctobacterium; s__
New.CleanUp.ReferenceOTU268556	4.27632	0.038647	0.431832	1	0.5384	0.0531667	k__Bacteria; p__Bacteroidetes; c__Bacteroidia; o__Bacteroidales; f__Prevotellaceae; g__Prevotella; s__
New.ReferenceOTU443	4.27606	0.0386527	0.431832	1	2.50901	5.5989	k__Bacteria; p__Fibrobacteres; c__Fibrobacteria; o__Fibrobacterales; f__Fibrobacteraceae; g__Fibrobacter; s__succinogenes
New.ReferenceOTU454	4.27606	0.0386527	0.431832	1	1.72561	3.73812	k__Bacteria; p__Firmicutes; c__Clostridia; o__Clostridiales; f__Lachnospiraceae; g__; s__
New.ReferenceOTU375	4.27606	0.0386527	0.431832	1	1.35433	3.04443	k__Bacteria; p__Firmicutes; c__Clostridia; o__Clostridiales; f__Ruminococcaceae; g__; s__
New.CleanUp.ReferenceOTU18034	4.27606	0.0386527	0.431832	1	2.54171	5.02368	k__Bacteria; p__Firmicutes; c__Clostridia; o__Clostridiales; f__; g__; s__
New.CleanUp.ReferenceOTU240448	4.27606	0.0386527	0.431832	1	2.37401	4.581	k__Bacteria; p__Firmicutes; c__Clostridia; o__Clostridiales; f__Lachnospiraceae; g__Coprococcus; s__
New.CleanUp.ReferenceOTU259272	4.27606	0.0386527	0.431832	1	3.0894	1.5915	k__Bacteria; p__Bacteroidetes; c__Bacteroidia; o__Bacteroidales; f__; g__; s__
354652	4.26667	0.0388671	0.431832	1	5.81311	4.25645	k__Bacteria; p__Bacteroidetes; c__Bacteroidia; o__Bacteroidales; f__; g__; s__
327891	4.26667	0.0388671	0.431832	1	3.72631	2.86827	k__Bacteria; p__Firmicutes; c__Clostridia; o__Clostridiales; f__Ruminococcaceae; g__Ruminococcus; s__
334699	4.26667	0.0388671	0.431832	1	2.27313	3.88582	k__Bacteria; p__Firmicutes; c__Clostridia; o__Clostridiales; f__Ruminococcaceae; g__Oscillospira; s__
New.CleanUp.ReferenceOTU224544	4.26667	0.0388671	0.431832	1	1.13628	2.437	k__Bacteria; p__Firmicutes; c__Clostridia; o__Clostridiales; f__Christensenellaceae; g__; s__
New.CleanUp.ReferenceOTU238669	4.26667	0.0388671	0.431832	1	1.21525	2.015	k__Bacteria; p__Firmicutes; c__Clostridia; o__Clostridiales; f__Christensenellaceae; g__; s__
New.CleanUp.ReferenceOTU247920	4.26667	0.0388671	0.431832	1	3.472	2.20705	k__Bacteria; p__Firmicutes; c__Clostridia; o__Clostridiales; f__; g__; s__
New.CleanUp.ReferenceOTU315704	4.26667	0.0388671	0.431832	1	2.94686	1.53052	k__Bacteria; p__Firmicutes; c__Clostridia; o__Clostridiales; f__Lachnospiraceae; g__; s__
318789	4.09415	0.0430319	0.431832	1	1.19816	0.358272	k__Bacteria; p__Firmicutes; c__Clostridia; o__Clostridiales; f__Ruminococcaceae; g__Ruminococcus; s__
287755	4.09415	0.0430319	0.431832	1	2.11848	0.627215	k__Bacteria; p__Firmicutes; c__Clostridia; o__Clostridiales; f__Lachnospiraceae; g__; s__
455805	4.09415	0.0430319	0.431832	1	0.864975	2.18627	k__Bacteria; p__Firmicutes; c__Clostridia; o__Clostridiales; f__Ruminococcaceae; g__; s__
323403	4.00629	0.0453308	0.431832	1	0.0760788	0.796105	k__Bacteria; p__Firmicutes; c__Clostridia; o__Clostridiales; f__Ruminococcaceae; g__Oscillospira; s__
579462	4.00629	0.0453308	0.431832	1	0.0760788	0.412392	k__Bacteria; p__Firmicutes; c__Clostridia; o__Clostridiales; f__Ruminococcaceae; g__; s__
317104	4.00629	0.0453308	0.431832	1	0.0763925	0.640105	k__Bacteria; p__Firmicutes; c__Clostridia; o__Clostridiales; f__; g__; s__
4437592	4.00629	0.0453308	0.431832	1	0.0763925	0.795238	k__Bacteria; p__Firmicutes; c__Clostridia; o__Clostridiales; f__Ruminococcaceae; g__; s__
New.CleanUp.ReferenceOTU3891	4.00629	0.0453308	0.431832	1	0.0760788	0.229558	k__Bacteria; p__Firmicutes; c__Clostridia; o__Clostridiales; f__Lachnospiraceae; g__Coprococcus; s__
New.CleanUp.ReferenceOTU14504	4.00629	0.0453308	0.431832	1	0.0763925	0.408937	k__Bacteria; p__Firmicutes; c__Clostridia; o__Clostridiales; f__Lachnospiraceae; g__; s__
New.CleanUp.ReferenceOTU29567	4.00629	0.0453308	0.431832	1	0.0710387	0.651083	k__Bacteria; p__Firmicutes; c__Clostridia; o__Clostridiales; f__Lachnospiraceae; g__Coprococcus; s__
New.CleanUp.ReferenceOTU92043	4.00629	0.0453308	0.431832	1	0.073765	0.54623	k__Bacteria; p__Firmicutes; c__Clostridia; o__Clostridiales; f__Lachnospiraceae; g__Coprococcus; s__
New.CleanUp.ReferenceOTU105655	4.00629	0.0453308	0.431832	1	0.160324	1.92405	k__Bacteria; p__Firmicutes; c__Clostridia; o__; f__; g__; s__
New.CleanUp.ReferenceOTU166697	4.00629	0.0453308	0.431832	1	0.0760788	0.550632	k__Bacteria; p__Firmicutes; c__Clostridia; o__Clostridiales; f__; g__; s__
New.CleanUp.ReferenceOTU172554	4.00629	0.0453308	0.431832	1	0.0760788	0.434665	k__Bacteria; p__Firmicutes; c__Clostridia; o__Clostridiales; f__; g__; s__
New.CleanUp.ReferenceOTU203791	4.00629	0.0453308	0.431832	1	0.0791188	0.7916	k__Bacteria; p__Firmicutes; c__Clostridia; o__Clostridiales; f__Lachnospiraceae; g__; s__
New.CleanUp.ReferenceOTU224478	4.00629	0.0453308	0.431832	1	0.101501	0.576173	k__Bacteria; p__Firmicutes; c__Clostridia; o__Clostridiales; f__Lachnospiraceae; g__Dorea; s__
New.CleanUp.ReferenceOTU227568	4.00629	0.0453308	0.431832	1	0.0710387	0.33244	k__Bacteria; p__Firmicutes; c__Clostridia; o__Clostridiales; f__Ruminococcaceae; g__; s__
New.CleanUp.ReferenceOTU229698	4.00629	0.0453308	0.431832	1	0.0791188	0.309903	k__Bacteria; p__Firmicutes; c__Clostridia; o__Clostridiales; f__Ruminococcaceae; g__Ruminococcus; s__
New.CleanUp.ReferenceOTU231023	4.00629	0.0453308	0.431832	1	0.0740787	0.616148	k__Bacteria; p__Firmicutes; c__Clostridia; o__Clostridiales; f__Ruminococcaceae; g__; s__
New.CleanUp.ReferenceOTU233683	4.00629	0.0453308	0.431832	1	0.0760788	0.937687	k__Bacteria; p__Firmicutes; c__Clostridia; o__Clostridiales; f__Christensenellaceae; g__; s__
New.CleanUp.ReferenceOTU279269	4.00629	0.0453308	0.431832	1	0.0710387	0.373117	k__Bacteria; p__Firmicutes; c__Clostridia; o__Clostridiales; f__Veillonellaceae; g__Phascolarctobacterium; s__
New.CleanUp.ReferenceOTU283809	4.00629	0.0453308	0.431832	1	0.164911	1.32177	k__Bacteria; p__Bacteroidetes; c__Bacteroidia; o__Bacteroidales; f__; g__; s__
New.CleanUp.ReferenceOTU291993	4.00629	0.0453308	0.431832	1	0.0740787	0.28193	k__Bacteria; p__Firmicutes; c__Clostridia; o__Clostridiales; f__Lachnospiraceae; g__Coprococcus; s__
New.CleanUp.ReferenceOTU307277	4.00629	0.0453308	0.431832	1	0.0763925	0.4896	k__Bacteria; p__Firmicutes; c__Clostridia; o__Clostridiales; f__Lachnospiraceae; g__; s__
New.CleanUp.ReferenceOTU312156	4.00629	0.0453308	0.431832	1	0.0710387	0.704392	k__Bacteria; p__Firmicutes; c__Clostridia; o__Clostridiales; f__Lachnospiraceae; g__; s__
New.CleanUp.ReferenceOTU327008	4.00629	0.0453308	0.431832	1	0.166089	0.897667	k__Bacteria; p__Firmicutes; c__Clostridia; o__Clostridiales; f__Lachnospiraceae
New.CleanUp.ReferenceOTU342018	4.00629	0.0453308	0.431832	1	0.0740787	0.428572	k__Bacteria; p__Firmicutes; c__Clostridia; o__Clostridiales; f__Ruminococcaceae; g__; s__
New.CleanUp.ReferenceOTU343034	4.00629	0.0453308	0.431832	1	0.073765	0.382047	k__Bacteria; p__Firmicutes; c__Clostridia; o__Clostridiales; f__Ruminococcaceae; g__; s__
New.CleanUp.ReferenceOTU347943	4.00629	0.0453308	0.431832	1	0.0763925	0.430102	k__Bacteria; p__Firmicutes; c__Erysipelotrichi; o__Erysipelotrichales; f__Erysipelotrichaceae; g__gut; s__metagenome
594307	3.92241	0.0476464	0.431832	1	0.589875	2.32707	k__Bacteria; p__WPS-2; c__; o__; f__; g__; s__
354265	3.92241	0.0476464	0.431832	1	0.346866	1.63962	k__Bacteria; p__Firmicutes; c__Clostridia; o__Clostridiales; f__Ruminococcaceae; g__Ruminococcus; s__flavefaciens
New.ReferenceOTU24	3.92241	0.0476464	0.431832	1	0.569205	3.1464	k__Bacteria; p__Bacteroidetes; c__Bacteroidia; o__Bacteroidales; f__[Paraprevotellaceae]; g__; s__
New.CleanUp.ReferenceOTU129361	3.92241	0.0476464	0.431832	1	1.00472	0.18502	k__Bacteria; p__Tenericutes; c__Mollicutes; o__Anaeroplasmatales; f__Anaeroplasmataceae; g__Anaeroplasma; s__
New.CleanUp.ReferenceOTU134610	3.92241	0.0476464	0.431832	1	0.238778	0.538535	k__Bacteria; p__Firmicutes; c__Clostridia; o__Clostridiales; f__; g__; s__
New.CleanUp.ReferenceOTU140000	3.92241	0.0476464	0.431832	1	0.56427	2.00359	k__Bacteria; p__Firmicutes; c__Clostridia; o__Clostridiales; f__Ruminococcaceae; g__; s__
New.CleanUp.ReferenceOTU217462	3.92241	0.0476464	0.431832	1	0.481966	2.19722	k__Bacteria; p__Firmicutes; c__Clostridia; o__Clostridiales; f__Dehalobacteriaceae; g__Dehalobacterium; s__
New.CleanUp.ReferenceOTU270954	3.92241	0.0476464	0.431832	1	0.619214	1.57144	k__Bacteria; p__Bacteroidetes; c__Bacteroidia; o__Bacteroidales; f__[Paraprevotellaceae]; g__CF231; s__
New.CleanUp.ReferenceOTU283164	3.92241	0.0476464	0.431832	1	0.225825	0.544723	k__Bacteria; p__Firmicutes; c__Clostridia; o__Clostridiales; f__; g__; s__
346720	3.83427	0.0502149	0.431832	1	0.604166	1.53724	k__Bacteria; p__Firmicutes; c__Clostridia; o__Clostridiales; f__Ruminococcaceae; g__Ruminococcus; s__flavefaciens
320443	3.83427	0.0502149	0.431832	1	1.46645	3.26533	k__Bacteria; p__Firmicutes; c__Clostridia; o__Clostridiales; f__; g__; s__
330345	3.83427	0.0502149	0.431832	1	1.18778	2.61247	k__Bacteria; p__Firmicutes; c__Clostridia; o__Clostridiales; f__Ruminococcaceae; g__; s__
33133	3.83427	0.0502149	0.431832	1	1.98917	4.46193	k__Bacteria; p__Firmicutes; c__Clostridia; o__Clostridiales; f__[Mogibacteriaceae]; g__; s__
New.ReferenceOTU50	3.83427	0.0502149	0.431832	1	2.34672	0.6847	k__Bacteria; p__Firmicutes; c__Clostridia; o__Clostridiales; f__Lachnospiraceae; g__Coprococcus; s__
New.CleanUp.ReferenceOTU13636	3.83427	0.0502149	0.431832	1	1.19588	2.78497	k__Bacteria; p__Firmicutes; c__Clostridia; o__Clostridiales; f__; g__; s__
New.CleanUp.ReferenceOTU21578	3.83427	0.0502149	0.431832	1	0.532516	1.45713	k__Bacteria; p__Actinobacteria; c__Coriobacteriia; o__Coriobacteriales; f__Coriobacteriaceae; g__; s__
New.CleanUp.ReferenceOTU132516	3.83427	0.0502149	0.431832	1	0.375771	0.96325	k__Bacteria; p__Firmicutes; c__Clostridia; o__Clostridiales; f__[Mogibacteriaceae]; g__Anaerovorax; s__
New.CleanUp.ReferenceOTU255277	3.83427	0.0502149	0.431832	1	0.492515	1.13677	k__Bacteria; p__Spirochaetes; c__Spirochaetes; o__Spirochaetales; f__Spirochaetaceae; g__Treponema; s__
New.CleanUp.ReferenceOTU263431	3.83427	0.0502149	0.431832	1	1.54319	3.29947	k__Bacteria; p__Firmicutes; c__Clostridia; o__Clostridiales; f__[Mogibacteriaceae]; g__Mogibacterium; s__
New.CleanUp.ReferenceOTU287735	3.83427	0.0502149	0.431832	1	0.538086	1.67649	k__Bacteria; p__Firmicutes; c__Clostridia; o__Clostridiales; f__Lachnospiraceae; g__Coprococcus; s__
148988	3.82562	0.0504746	0.431832	1	0.07172	0.407625	k__Bacteria; p__Firmicutes; c__Clostridia; o__Clostridiales; f__Eubacteriaceae; g__Anaerofustis; s__
311832	3.82562	0.0504746	0.431832	1	0.0632125	0.327432	k__Bacteria; p__Firmicutes; c__Clostridia; o__Clostridiales; f__Ruminococcaceae; g__; s__
237063	3.82562	0.0504746	0.431832	1	0.136162	0.870353	k__Bacteria; p__Firmicutes; c__Clostridia; o__Clostridiales; f__; g__; s__
307238	3.82562	0.0504746	0.431832	1	0.0632125	0.434888	k__Bacteria; p__Firmicutes; c__Clostridia; o__Clostridiales; f__Ruminococcaceae; g__; s__
New.ReferenceOTU21	3.82562	0.0504746	0.431832	1	0.0658	0.543242	U; n; a; s; s; i; g; n; e; d
New.CleanUp.ReferenceOTU34211	3.82562	0.0504746	0.431832	1	0.0658	0.343512	k__Bacteria; p__Firmicutes; c__Clostridia; o__Clostridiales; f__Ruminococcaceae; g__; s__
New.CleanUp.ReferenceOTU68089	3.82562	0.0504746	0.431832	1	0.237338	1.12209	k__Bacteria; p__Spirochaetes; c__Spirochaetes; o__Spirochaetales; f__Spirochaetaceae; g__Treponema; s__
New.CleanUp.ReferenceOTU141903	3.82562	0.0504746	0.431832	1	0.0632125	0.459105	k__Bacteria; p__Firmicutes; c__Clostridia; o__Clostridiales; f__; g__; s__
New.CleanUp.ReferenceOTU183467	3.82562	0.0504746	0.431832	1	0.129413	0.92542	k__Bacteria; p__Firmicutes; c__Clostridia; o__Clostridiales; f__Christensenellaceae; g__; s__
New.CleanUp.ReferenceOTU185368	3.82562	0.0504746	0.431832	1	0.247213	2.01433	k__Bacteria; p__Firmicutes; c__Clostridia; o__Clostridiales; f__Ruminococcaceae; g__Ruminococcus; s__flavefaciens
New.CleanUp.ReferenceOTU206744	3.82562	0.0504746	0.431832	1	0.0991175	0.567308	k__Bacteria; p__Firmicutes; c__Clostridia; o__Clostridiales; f__Lachnospiraceae; g__; s__
New.CleanUp.ReferenceOTU215591	3.82562	0.0504746	0.431832	1	0.347737	1.38145	k__Bacteria; p__Spirochaetes; c__Spirochaetes; o__Spirochaetales; f__Spirochaetaceae; g__Treponema; s__
New.CleanUp.ReferenceOTU295297	3.82562	0.0504746	0.431832	1	0.129413	0.88367	k__Bacteria; p__Firmicutes; c__Clostridia; o__Clostridiales; f__Ruminococcaceae; g__; s__
New.CleanUp.ReferenceOTU336433	3.82562	0.0504746	0.431832	1	0.129413	0.72587	k__Bacteria; p__Firmicutes; c__Clostridia; o__Clostridiales; f__; g__; s__
519398	3.79618	0.0513696	0.431832	1	0.189046	0.701608	k__Bacteria; p__Firmicutes; c__Clostridia; o__Clostridiales; f__Lachnospiraceae; g__; s__
194373	3.79618	0.0513696	0.431832	1	0.314649	1.46676	k__Bacteria; p__Firmicutes; c__Clostridia; o__Clostridiales; f__Ruminococcaceae; g__; s__
350551	3.79618	0.0513696	0.431832	1	0.469796	1.4946	k__Bacteria; p__Firmicutes; c__Clostridia; o__Clostridiales; f__; g__; s__
New.ReferenceOTU87	3.79618	0.0513696	0.431832	1	0.50784	2.43135	k__Bacteria; p__Fibrobacteres; c__Fibrobacteria; o__Fibrobacterales; f__Fibrobacteraceae; g__Fibrobacter; s__succinogenes
New.CleanUp.ReferenceOTU23168	3.79618	0.0513696	0.431832	1	0.41285	1.47188	k__Bacteria; p__Firmicutes; c__Clostridia; o__Clostridiales; f__Lachnospiraceae; g__Coprococcus; s__
New.CleanUp.ReferenceOTU166289	3.79618	0.0513696	0.431832	1	0.444766	1.80808	k__Bacteria; p__Bacteroidetes; c__Bacteroidia; o__Bacteroidales; f__; g__; s__
New.CleanUp.ReferenceOTU206257	3.79618	0.0513696	0.431832	1	2.73284	1.03595	k__Bacteria; p__Bacteroidetes; c__Bacteroidia; o__Bacteroidales; f__Bacteroidaceae; g__BF311; s__
New.CleanUp.ReferenceOTU259717	3.79618	0.0513696	0.431832	1	0.256171	1.48679	k__Bacteria; p__Firmicutes; c__Clostridia; o__Clostridiales; f__Lachnospiraceae; g__; s__
New.CleanUp.ReferenceOTU267614	3.79618	0.0513696	0.431832	1	0.318933	1.2192	k__Bacteria; p__Bacteroidetes; c__Bacteroidia; o__Bacteroidales; f__; g__; s__
New.CleanUp.ReferenceOTU315501	3.79618	0.0513696	0.431832	1	0.238334	0.847792	k__Bacteria; p__Firmicutes; c__Clostridia; o__Clostridiales; f__; g__; s__
New.CleanUp.ReferenceOTU323468	3.79618	0.0513696	0.431832	1	0.199764	0.582015	k__Bacteria; p__Firmicutes; c__Clostridia; o__Clostridiales; f__Ruminococcaceae; g__; s__
101400	3.78326	0.0517677	0.431832	1	0.782336	1.76325	k__Bacteria; p__Firmicutes; c__Clostridia; o__Clostridiales; f__Lachnospiraceae; g__; s__
593824	3.78326	0.0517677	0.431832	1	0.891616	2.75998	k__Bacteria; p__Firmicutes; c__Clostridia; o__Clostridiales; f__Ruminococcaceae; g__; s__
317818	3.78326	0.0517677	0.431832	1	1.28784	2.64377	k__Bacteria; p__Firmicutes; c__Clostridia; o__Clostridiales; f__Lachnospiraceae; g__; s__
New.ReferenceOTU469	3.78326	0.0517677	0.431832	1	0.897291	2.45419	k__Bacteria; p__Firmicutes; c__Clostridia; o__Clostridiales; f__Lachnospiraceae; g__; s__
New.CleanUp.ReferenceOTU182574	3.78326	0.0517677	0.431832	1	1.2397	2.72692	k__Bacteria; p__Firmicutes; c__Clostridia; o__Clostridiales; f__Lachnospiraceae; g__Blautia; s__
New.CleanUp.ReferenceOTU205011	3.78326	0.0517677	0.431832	1	1.69526	0.730082	k__Bacteria; p__Firmicutes; c__Clostridia; o__Clostridiales; f__Lachnospiraceae
New.CleanUp.ReferenceOTU266413	3.78326	0.0517677	0.431832	1	1.66404	3.28167	k__Bacteria; p__Firmicutes; c__Clostridia; o__Clostridiales; f__Lachnospiraceae; g__[Ruminococcus]; s__gnavus
559659	3.76552	0.0523197	0.431832	1	0.245731	0	k__Bacteria; p__Firmicutes; c__Clostridia; o__Clostridiales; f__Ruminococcaceae; g__; s__
310031	3.76552	0.0523197	0.431832	1	0.20947	0	k__Bacteria; p__Firmicutes; c__Clostridia; o__Clostridiales; f__Ruminococcaceae; g__; s__
347873	3.76552	0.0523197	0.431832	1	0.540663	0	k__Bacteria; p__Verrucomicrobia; c__Verruco-5; o__WCHB1-41; f__RFP12; g__; s__
339781	3.76552	0.0523197	0.431832	1	0.550419	0	k__Bacteria; p__Firmicutes; c__Clostridia; o__Clostridiales; f__Ruminococcaceae; g__; s__
293999	3.76552	0.0523197	0.431832	1	0.176241	0	k__Bacteria; p__Firmicutes; c__Erysipelotrichi; o__Erysipelotrichales; f__Erysipelotrichaceae; g__RFN20; s__
584765	3.76552	0.0523197	0.431832	1	0.387485	0	k__Bacteria; p__Firmicutes; c__Clostridia; o__Clostridiales; f__Lachnospiraceae; g__; s__
New.ReferenceOTU329	3.76552	0.0523197	0.431832	1	0.905604	0	U; n; a; s; s; i; g; n; e; d
New.ReferenceOTU422	3.76552	0.0523197	0.431832	1	0.420616	0	k__Bacteria; p__Firmicutes; c__Clostridia; o__Clostridiales; f__; g__; s__
New.ReferenceOTU170	3.76552	0.0523197	0.431832	1	0.496908	0	k__Bacteria; p__Firmicutes; c__Clostridia; o__Clostridiales; f__Ruminococcaceae; g__; s__
New.ReferenceOTU294	3.76552	0.0523197	0.431832	1	2.58085	0	k__Bacteria; p__Bacteroidetes; c__Bacteroidia; o__Bacteroidales; f__; g__; s__
New.ReferenceOTU383	3.76552	0.0523197	0.431832	1	0.87045	0	k__Bacteria; p__Bacteroidetes; c__Bacteroidia; o__Bacteroidales; f__; g__; s__
New.ReferenceOTU537	3.76552	0.0523197	0.431832	1	0.859633	0	U; n; a; s; s; i; g; n; e; d
New.ReferenceOTU54	3.76552	0.0523197	0.431832	1	0.505429	0	k__Bacteria; p__Firmicutes; c__Clostridia; o__Clostridiales; f__; g__; s__
New.CleanUp.ReferenceOTU260	3.76552	0.0523197	0.431832	1	0.208879	0	k__Bacteria; p__Firmicutes; c__Clostridia; o__Clostridiales; f__; g__; s__
New.CleanUp.ReferenceOTU2046	3.76552	0.0523197	0.431832	1	0.701601	0	U; n; a; s; s; i; g; n; e; d
New.CleanUp.ReferenceOTU3372	3.76552	0.0523197	0.431832	1	0.30013	0	k__Bacteria; p__Firmicutes; c__Clostridia; o__Clostridiales; f__; g__; s__
New.CleanUp.ReferenceOTU3392	3.76552	0.0523197	0.431832	1	0.900511	0	k__Bacteria; p__Firmicutes; c__Clostridia; o__Clostridiales; f__; g__; s__
New.CleanUp.ReferenceOTU6273	3.76552	0.0523197	0.431832	1	0.517949	0	k__Bacteria; p__Bacteroidetes; c__Bacteroidia; o__Bacteroidales; f__RF16; g__; s__
New.CleanUp.ReferenceOTU7534	3.76552	0.0523197	0.431832	1	0.342045	0	k__Bacteria; p__Firmicutes; c__Clostridia; o__Clostridiales; f__Clostridiaceae; g__Clostridium; s__
New.CleanUp.ReferenceOTU11756	3.76552	0.0523197	0.431832	1	0.206251	0	k__Bacteria; p__Firmicutes; c__Clostridia; o__Clostridiales; f__Ruminococcaceae; g__Ruminococcus; s__
New.CleanUp.ReferenceOTU12375	3.76552	0.0523197	0.431832	1	0.397559	0	U; n; a; s; s; i; g; n; e; d
New.CleanUp.ReferenceOTU13203	3.76552	0.0523197	0.431832	1	0.281961	0	k__Bacteria; p__Firmicutes; c__Clostridia; o__Clostridiales; f__; g__; s__
New.CleanUp.ReferenceOTU16674	3.76552	0.0523197	0.431832	1	0.349139	0	U; n; a; s; s; i; g; n; e; d
New.CleanUp.ReferenceOTU18025	3.76552	0.0523197	0.431832	1	0.182686	0	k__Bacteria; p__Spirochaetes; c__Spirochaetes; o__Spirochaetales; f__Spirochaetaceae; g__Treponema; s__
New.CleanUp.ReferenceOTU20769	3.76552	0.0523197	0.431832	1	0.179281	0	k__Bacteria; p__Firmicutes; c__Erysipelotrichi; o__Erysipelotrichales; f__Erysipelotrichaceae; g__[Eubacterium]; s__
New.CleanUp.ReferenceOTU21560	3.76552	0.0523197	0.431832	1	0.344221	0	k__Bacteria; p__Firmicutes; c__Clostridia; o__Clostridiales; f__Ruminococcaceae; g__; s__
New.CleanUp.ReferenceOTU22221	3.76552	0.0523197	0.431832	1	0.436825	0	k__Bacteria; p__Firmicutes; c__Clostridia; o__Clostridiales; f__; g__; s__
New.CleanUp.ReferenceOTU23169	3.76552	0.0523197	0.431832	1	0.440721	0	k__Bacteria; p__Bacteroidetes; c__Bacteroidia; o__Bacteroidales; f__; g__; s__
New.CleanUp.ReferenceOTU23674	3.76552	0.0523197	0.431832	1	0.509666	0	U; n; a; s; s; i; g; n; e; d
New.CleanUp.ReferenceOTU24122	3.76552	0.0523197	0.431832	1	0.378525	0	k__Bacteria; p__Firmicutes; c__Clostridia; o__Clostridiales; f__; g__; s__
New.CleanUp.ReferenceOTU27967	3.76552	0.0523197	0.431832	1	0.406459	0	k__Bacteria; p__Firmicutes; c__Erysipelotrichi; o__Erysipelotrichales; f__Erysipelotrichaceae; g__RFN20; s__
New.CleanUp.ReferenceOTU31354	3.76552	0.0523197	0.431832	1	0.27144	0	k__Bacteria; p__Bacteroidetes; c__Bacteroidia; o__Bacteroidales; f__[Paraprevotellaceae]; g__YRC22; s__
New.CleanUp.ReferenceOTU34627	3.76552	0.0523197	0.431832	1	0.245329	0	k__Bacteria; p__Firmicutes; c__Clostridia; o__Clostridiales; f__Ruminococcaceae; g__Oscillospira; s__
New.CleanUp.ReferenceOTU35470	3.76552	0.0523197	0.431832	1	0.293312	0	k__Bacteria; p__Bacteroidetes; c__Bacteroidia; o__Bacteroidales; f__; g__; s__
New.CleanUp.ReferenceOTU36510	3.76552	0.0523197	0.431832	1	0.652035	0	k__Bacteria; p__Firmicutes; c__Clostridia; o__Clostridiales; f__Ruminococcaceae; g__; s__
New.CleanUp.ReferenceOTU36793	3.76552	0.0523197	0.431832	1	0.756476	0	k__Bacteria; p__Verrucomicrobia; c__Verruco-5; o__WCHB1-41; f__RFP12; g__; s__
New.CleanUp.ReferenceOTU37247	3.76552	0.0523197	0.431832	1	0.150157	0	k__Bacteria; p__Firmicutes; c__Clostridia; o__Clostridiales; f__Lachnospiraceae; g__; s__
New.CleanUp.ReferenceOTU38826	3.76552	0.0523197	0.431832	1	0.244375	0	U; n; a; s; s; i; g; n; e; d
New.CleanUp.ReferenceOTU41010	3.76552	0.0523197	0.431832	1	0.208879	0	k__Bacteria; p__Firmicutes; c__Clostridia; o__Clostridiales; f__Lachnospiraceae
New.CleanUp.ReferenceOTU45525	3.76552	0.0523197	0.431832	1	0.439601	0	k__Bacteria; p__Bacteroidetes; c__Bacteroidia; o__Bacteroidales; f__; g__; s__
New.CleanUp.ReferenceOTU47819	3.76552	0.0523197	0.431832	1	0.247778	0	k__Bacteria; p__Firmicutes; c__Clostridia; o__Clostridiales; f__Dehalobacteriaceae; g__Dehalobacterium; s__
New.CleanUp.ReferenceOTU48712	3.76552	0.0523197	0.431832	1	0.295524	0	k__Bacteria; p__Firmicutes; c__Clostridia; o__Clostridiales; f__Ruminococcaceae; g__; s__
New.CleanUp.ReferenceOTU50422	3.76552	0.0523197	0.431832	1	0.409564	0	k__Bacteria; p__Proteobacteria; c__Alphaproteobacteria; o__; f__; g__; s__
New.CleanUp.ReferenceOTU55025	3.76552	0.0523197	0.431832	1	0.520925	0	k__Bacteria; p__Firmicutes; c__Clostridia; o__Clostridiales; f__; g__; s__
New.CleanUp.ReferenceOTU60762	3.76552	0.0523197	0.431832	1	0.540663	0	k__Bacteria; p__Firmicutes; c__Clostridia; o__Clostridiales; f__EtOH8; g__; s__
New.CleanUp.ReferenceOTU63960	3.76552	0.0523197	0.431832	1	0.356396	0	k__Bacteria; p__Firmicutes; c__Clostridia; o__Clostridiales; f__Ruminococcaceae; g__; s__
New.CleanUp.ReferenceOTU64215	3.76552	0.0523197	0.431832	1	0.356469	0	k__Bacteria; p__Firmicutes; c__Clostridia; o__Clostridiales; f__Lachnospiraceae; g__; s__
New.CleanUp.ReferenceOTU64791	3.76552	0.0523197	0.431832	1	0.372949	0	k__Bacteria; p__Firmicutes; c__Clostridia; o__Clostridiales; f__Lachnospiraceae; g__; s__
New.CleanUp.ReferenceOTU65342	3.76552	0.0523197	0.431832	1	0.440402	0	k__Bacteria; p__Bacteroidetes; c__Bacteroidia; o__Bacteroidales; f__Prevotellaceae; g__Prevotella; s__
New.CleanUp.ReferenceOTU66555	3.76552	0.0523197	0.431832	1	0.590745	0	k__Bacteria; p__Firmicutes; c__Clostridia; o__Clostridiales; f__Clostridiaceae; g__Clostridium; s__
New.CleanUp.ReferenceOTU66861	3.76552	0.0523197	0.431832	1	0.829876	0	U; n; a; s; s; i; g; n; e; d
New.CleanUp.ReferenceOTU67839	3.76552	0.0523197	0.431832	1	0.271519	0	k__Bacteria; p__Firmicutes; c__Clostridia; o__Clostridiales; f__Lachnospiraceae; g__Shuttleworthia; s__
New.CleanUp.ReferenceOTU68077	3.76552	0.0523197	0.431832	1	0.746821	0	k__Bacteria; p__Firmicutes; c__Clostridia; o__Clostridiales; f__Veillonellaceae; g__; s__
New.CleanUp.ReferenceOTU69574	3.76552	0.0523197	0.431832	1	0.34363	0	k__Bacteria; p__Bacteroidetes; c__Bacteroidia; o__Bacteroidales; f__; g__; s__
New.CleanUp.ReferenceOTU70785	3.76552	0.0523197	0.431832	1	0.292844	0	k__Bacteria; p__Bacteroidetes; c__Bacteroidia; o__Bacteroidales; f__RF16; g__; s__
New.CleanUp.ReferenceOTU70818	3.76552	0.0523197	0.431832	1	0.244737	0	k__Bacteria; p__Firmicutes; c__Clostridia; o__Clostridiales; f__; g__; s__
New.CleanUp.ReferenceOTU71450	3.76552	0.0523197	0.431832	1	0.537139	0	k__Bacteria; p__Bacteroidetes; c__Bacteroidia; o__Bacteroidales; f__RF16; g__; s__
New.CleanUp.ReferenceOTU73163	3.76552	0.0523197	0.431832	1	0.39134	0	k__Bacteria; p__Firmicutes; c__Erysipelotrichi; o__Erysipelotrichales; f__Erysipelotrichaceae; g__RFN20; s__
New.CleanUp.ReferenceOTU74250	3.76552	0.0523197	0.431832	1	0.287979	0	k__Bacteria; p__Firmicutes; c__Clostridia; o__Clostridiales; f__Ruminococcaceae; g__; s__
New.CleanUp.ReferenceOTU74498	3.76552	0.0523197	0.431832	1	0.18633	0	k__Bacteria; p__Firmicutes; c__Clostridia; o__Clostridiales
New.CleanUp.ReferenceOTU75432	3.76552	0.0523197	0.431832	1	0.701064	0	U; n; a; s; s; i; g; n; e; d
New.CleanUp.ReferenceOTU76336	3.76552	0.0523197	0.431832	1	0.269185	0	k__Bacteria; p__Firmicutes; c__Clostridia; o__Clostridiales; f__Lachnospiraceae
New.CleanUp.ReferenceOTU79894	3.76552	0.0523197	0.431832	1	0.150157	0	k__Bacteria; p__Firmicutes; c__Clostridia; o__Clostridiales; f__Lachnospiraceae; g__; s__
New.CleanUp.ReferenceOTU80117	3.76552	0.0523197	0.431832	1	0.300564	0	U; n; a; s; s; i; g; n; e; d
New.CleanUp.ReferenceOTU80463	3.76552	0.0523197	0.431832	1	0.385986	0	k__Bacteria; p__Firmicutes; c__Clostridia; o__Clostridiales; f__Lachnospiraceae; g__; s__
New.CleanUp.ReferenceOTU80517	3.76552	0.0523197	0.431832	1	0.640201	0	U; n; a; s; s; i; g; n; e; d
New.CleanUp.ReferenceOTU81786	3.76552	0.0523197	0.431832	1	0.358978	0	k__Bacteria; p__Firmicutes; c__Clostridia; o__Clostridiales; f__; g__; s__
New.CleanUp.ReferenceOTU83410	3.76552	0.0523197	0.431832	1	0.247778	0	k__Bacteria; p__Firmicutes; c__Clostridia; o__Clostridiales; f__Ruminococcaceae; g__; s__
New.CleanUp.ReferenceOTU83456	3.76552	0.0523197	0.431832	1	0.36579	0	k__Bacteria; p__Firmicutes; c__Clostridia; o__Clostridiales; f__Ruminococcaceae; g__; s__
New.CleanUp.ReferenceOTU85767	3.76552	0.0523197	0.431832	1	0.215454	0	k__Bacteria; p__Bacteroidetes; c__Bacteroidia; o__Bacteroidales; f__; g__; s__
New.CleanUp.ReferenceOTU88813	3.76552	0.0523197	0.431832	1	0.189056	0	k__Bacteria; p__Firmicutes; c__Clostridia; o__Clostridiales; f__Ruminococcaceae; g__; s__
New.CleanUp.ReferenceOTU89796	3.76552	0.0523197	0.431832	1	0.627668	0	k__Bacteria; p__Firmicutes; c__Clostridia; o__Clostridiales; f__Lachnospiraceae; g__; s__
New.CleanUp.ReferenceOTU91989	3.76552	0.0523197	0.431832	1	0.392205	0	U; n; a; s; s; i; g; n; e; d
New.CleanUp.ReferenceOTU92619	3.76552	0.0523197	0.431832	1	0.244737	0	k__Bacteria; p__Bacteroidetes; c__Bacteroidia; o__Bacteroidales; f__; g__; s__
New.CleanUp.ReferenceOTU92621	3.76552	0.0523197	0.431832	1	0.308045	0	k__Bacteria; p__Fibrobacteres; c__Fibrobacteria; o__Fibrobacterales; f__Fibrobacteraceae; g__Fibrobacter; s__succinogenes
New.CleanUp.ReferenceOTU92717	3.76552	0.0523197	0.431832	1	0.242424	0	k__Bacteria; p__Bacteroidetes; c__Bacteroidia; o__Bacteroidales; f__RF16; g__; s__
New.CleanUp.ReferenceOTU93828	3.76552	0.0523197	0.431832	1	1.05097	0	k__Bacteria; p__Bacteroidetes; c__Bacteroidia; o__Bacteroidales; f__; g__; s__
New.CleanUp.ReferenceOTU96125	3.76552	0.0523197	0.431832	1	0.150157	0	k__Bacteria; p__Actinobacteria; c__Coriobacteriia; o__Coriobacteriales; f__Coriobacteriaceae; g__; s__
New.CleanUp.ReferenceOTU99350	3.76552	0.0523197	0.431832	1	0.150157	0	k__Bacteria; p__Firmicutes; c__Clostridia; o__Clostridiales; f__Lachnospiraceae; g__; s__
New.CleanUp.ReferenceOTU100139	3.76552	0.0523197	0.431832	1	0.329225	0	k__Bacteria; p__Firmicutes; c__Clostridia; o__Clostridiales; f__Lachnospiraceae; g__; s__
New.CleanUp.ReferenceOTU100823	3.76552	0.0523197	0.431832	1	0.305911	0	k__Bacteria; p__Bacteroidetes; c__Bacteroidia; o__Bacteroidales; f__; g__; s__
New.CleanUp.ReferenceOTU104729	3.76552	0.0523197	0.431832	1	0.179281	0	k__Bacteria; p__Bacteroidetes; c__Bacteroidia; o__Bacteroidales; f__RF16; g__; s__
New.CleanUp.ReferenceOTU106250	3.76552	0.0523197	0.431832	1	0.921987	0	k__Bacteria; p__Bacteroidetes; c__Bacteroidia; o__Bacteroidales; f__; g__; s__
New.CleanUp.ReferenceOTU106661	3.76552	0.0523197	0.431832	1	0.217454	0	k__Bacteria; p__Firmicutes; c__Clostridia; o__Clostridiales; f__Lachnospiraceae; g__; s__
New.CleanUp.ReferenceOTU107747	3.76552	0.0523197	0.431832	1	0.556488	0	k__Bacteria; p__Firmicutes; c__Clostridia; o__Clostridiales; f__Veillonellaceae; g__; s__
New.CleanUp.ReferenceOTU108231	3.76552	0.0523197	0.431832	1	0.28434	0	k__Bacteria; p__Firmicutes; c__Clostridia; o__Clostridiales; f__Lachnospiraceae; g__; s__
New.CleanUp.ReferenceOTU109080	3.76552	0.0523197	0.431832	1	0.352633	0	k__Bacteria; p__Firmicutes; c__Clostridia; o__Clostridiales; f__Lachnospiraceae; g__; s__
New.CleanUp.ReferenceOTU109360	3.76552	0.0523197	0.431832	1	0.25714	0	k__Bacteria; p__Firmicutes; c__Clostridia; o__Clostridiales; f__Ruminococcaceae; g__Ruminococcus; s__
New.CleanUp.ReferenceOTU112568	3.76552	0.0523197	0.431832	1	0.330775	0	k__Bacteria; p__Bacteroidetes; c__Bacteroidia; o__Bacteroidales; f__; g__; s__
New.CleanUp.ReferenceOTU113592	3.76552	0.0523197	0.431832	1	0.693164	0	k__Bacteria; p__Bacteroidetes; c__Bacteroidia; o__Bacteroidales; f__BS11; g__; s__
New.CleanUp.ReferenceOTU115539	3.76552	0.0523197	0.431832	1	0.247778	0	k__Bacteria; p__Firmicutes; c__Clostridia; o__Clostridiales; f__; g__; s__
New.CleanUp.ReferenceOTU118576	3.76552	0.0523197	0.431832	1	0.242424	0	k__Bacteria; p__Spirochaetes; c__Spirochaetes; o__Spirochaetales; f__Spirochaetaceae; g__Treponema; s__
New.CleanUp.ReferenceOTU127595	3.76552	0.0523197	0.431832	1	0.511439	0	U; n; a; s; s; i; g; n; e; d
New.CleanUp.ReferenceOTU127762	3.76552	0.0523197	0.431832	1	0.79045	0	k__Bacteria; p__Bacteroidetes; c__Bacteroidia; o__Bacteroidales; f__; g__; s__
New.CleanUp.ReferenceOTU129070	3.76552	0.0523197	0.431832	1	0.300564	0	k__Bacteria; p__Firmicutes; c__Clostridia; o__Clostridiales; f__; g__; s__
New.CleanUp.ReferenceOTU129849	3.76552	0.0523197	0.431832	1	0.382076	0	k__Bacteria; p__Firmicutes; c__Clostridia; o__Clostridiales; f__Ruminococcaceae; g__; s__
New.CleanUp.ReferenceOTU130790	3.76552	0.0523197	0.431832	1	0.573716	0	U; n; a; s; s; i; g; n; e; d
New.CleanUp.ReferenceOTU135158	3.76552	0.0523197	0.431832	1	0.27553	0	k__Bacteria; p__Firmicutes; c__Clostridia; o__Clostridiales; f__Ruminococcaceae; g__; s__
New.CleanUp.ReferenceOTU135937	3.76552	0.0523197	0.431832	1	0.475589	0	k__Bacteria; p__Bacteroidetes; c__Bacteroidia; o__Bacteroidales; f__; g__; s__
New.CleanUp.ReferenceOTU137815	3.76552	0.0523197	0.431832	1	0.796266	0	U; n; a; s; s; i; g; n; e; d
New.CleanUp.ReferenceOTU138998	3.76552	0.0523197	0.431832	1	0.329225	0	U; n; a; s; s; i; g; n; e; d
New.CleanUp.ReferenceOTU139362	3.76552	0.0523197	0.431832	1	1.07664	0	k__Bacteria; p__Bacteroidetes; c__Bacteroidia; o__Bacteroidales; f__; g__; s__
New.CleanUp.ReferenceOTU140976	3.76552	0.0523197	0.431832	1	0.179008	0	k__Bacteria; p__Firmicutes; c__Clostridia; o__Clostridiales; f__Lachnospiraceae; g__; s__
New.CleanUp.ReferenceOTU142092	3.76552	0.0523197	0.431832	1	1.206	0	k__Bacteria; p__Bacteroidetes; c__Bacteroidia; o__Bacteroidales; f__[Paraprevotellaceae]; g__CF231; s__
New.CleanUp.ReferenceOTU143040	3.76552	0.0523197	0.431832	1	0.244737	0	k__Bacteria; p__Firmicutes; c__Clostridia; o__Clostridiales; f__Ruminococcaceae; g__; s__
New.CleanUp.ReferenceOTU145342	3.76552	0.0523197	0.431832	1	0.247778	0	k__Bacteria; p__Firmicutes; c__Clostridia; o__Clostridiales; f__Lachnospiraceae; g__Coprococcus; s__
New.CleanUp.ReferenceOTU145921	3.76552	0.0523197	0.431832	1	0.296268	0	k__Bacteria; p__Firmicutes; c__Clostridia; o__Clostridiales; f__; g__; s__
New.CleanUp.ReferenceOTU146236	3.76552	0.0523197	0.431832	1	0.363064	0	k__Bacteria; p__Bacteroidetes; c__Bacteroidia; o__Bacteroidales; f__; g__; s__
New.CleanUp.ReferenceOTU146512	3.76552	0.0523197	0.431832	1	0.290999	0	k__Bacteria; p__Firmicutes; c__Clostridia; o__Clostridiales
New.CleanUp.ReferenceOTU147023	3.76552	0.0523197	0.431832	1	0.738245	0	k__Bacteria; p__Verrucomicrobia; c__Verruco-5; o__WCHB1-41; f__RFP12; g__; s__
New.CleanUp.ReferenceOTU147262	3.76552	0.0523197	0.431832	1	0.34184	0	k__Bacteria; p__Bacteroidetes; c__Bacteroidia; o__Bacteroidales; f__[Paraprevotellaceae]; g__CF231; s__
New.CleanUp.ReferenceOTU147577	3.76552	0.0523197	0.431832	1	0.300564	0	k__Bacteria; p__Firmicutes; c__Clostridia; o__Clostridiales; f__Ruminococcaceae; g__; s__
New.CleanUp.ReferenceOTU149666	3.76552	0.0523197	0.431832	1	0.206673	0	k__Bacteria; p__Spirochaetes; c__Spirochaetes; o__Spirochaetales; f__Spirochaetaceae; g__Treponema; s__
New.CleanUp.ReferenceOTU151929	3.76552	0.0523197	0.431832	1	0.292844	0	k__Bacteria; p__Firmicutes; c__Clostridia; o__Clostridiales; f__Lachnospiraceae; g__; s__
New.CleanUp.ReferenceOTU151981	3.76552	0.0523197	0.431832	1	0.372028	0	k__Bacteria; p__Firmicutes; c__Clostridia; o__Clostridiales; f__[Mogibacteriaceae]; g__; s__
New.CleanUp.ReferenceOTU152519	3.76552	0.0523197	0.431832	1	0.825989	0	k__Bacteria; p__Bacteroidetes; c__Bacteroidia; o__Bacteroidales; f__; g__; s__
New.CleanUp.ReferenceOTU153268	3.76552	0.0523197	0.431832	1	0.511119	0	k__Bacteria; p__Bacteroidetes; c__Bacteroidia; o__Bacteroidales; f__Porphyromonadaceae; g__Paludibacter; s__
New.CleanUp.ReferenceOTU153970	3.76552	0.0523197	0.431832	1	0.20947	0	k__Bacteria; p__Spirochaetes; c__Spirochaetes; o__Spirochaetales; f__Spirochaetaceae; g__Treponema; s__
New.CleanUp.ReferenceOTU154316	3.76552	0.0523197	0.431832	1	0.425001	0	k__Bacteria; p__Spirochaetes; c__Spirochaetes; o__Spirochaetales; f__Spirochaetaceae; g__Treponema; s__
New.CleanUp.ReferenceOTU155501	3.76552	0.0523197	0.431832	1	0.561013	0	k__Bacteria; p__Bacteroidetes; c__Bacteroidia; o__Bacteroidales; f__; g__; s__
New.CleanUp.ReferenceOTU155770	3.76552	0.0523197	0.431832	1	0.203525	0	k__Bacteria; p__Firmicutes; c__Clostridia; o__Clostridiales; f__Lachnospiraceae; g__; s__
New.CleanUp.ReferenceOTU157570	3.76552	0.0523197	0.431832	1	0.236402	0	k__Bacteria; p__Firmicutes; c__Clostridia; o__Clostridiales; f__Ruminococcaceae; g__; s__
New.CleanUp.ReferenceOTU160916	3.76552	0.0523197	0.431832	1	0.462811	0	k__Bacteria; p__Firmicutes; c__Clostridia; o__Clostridiales; f__Ruminococcaceae; g__; s__
New.CleanUp.ReferenceOTU161135	3.76552	0.0523197	0.431832	1	0.381512	0	U; n; a; s; s; i; g; n; e; d
New.CleanUp.ReferenceOTU161652	3.76552	0.0523197	0.431832	1	0.51674	0	k__Bacteria; p__Bacteroidetes; c__Bacteroidia; o__Bacteroidales; f__[Paraprevotellaceae]; g__YRC22; s__
New.CleanUp.ReferenceOTU161732	3.76552	0.0523197	0.431832	1	0.564419	0	k__Bacteria; p__Bacteroidetes; c__Bacteroidia; o__Bacteroidales; f__; g__; s__
New.CleanUp.ReferenceOTU162756	3.76552	0.0523197	0.431832	1	0.376211	0	U; n; a; s; s; i; g; n; e; d
New.CleanUp.ReferenceOTU165343	3.76552	0.0523197	0.431832	1	0.649364	0	k__Bacteria; p__Bacteroidetes; c__Bacteroidia; o__Bacteroidales; f__; g__; s__
New.CleanUp.ReferenceOTU166715	3.76552	0.0523197	0.431832	1	0.367195	0	U; n; a; s; s; i; g; n; e; d
New.CleanUp.ReferenceOTU167491	3.76552	0.0523197	0.431832	1	0.361016	0	k__Bacteria; p__Spirochaetes; c__Spirochaetes; o__Sphaerochaetales; f__Sphaerochaetaceae; g__Sphaerochaeta; s__
New.CleanUp.ReferenceOTU168028	3.76552	0.0523197	0.431832	1	0.551364	0	k__Bacteria; p__Firmicutes; c__Clostridia; o__Clostridiales; f__Lachnospiraceae; g__Blautia; s__
New.CleanUp.ReferenceOTU168224	3.76552	0.0523197	0.431832	1	0.295524	0	k__Bacteria; p__Firmicutes; c__Clostridia; o__Clostridiales; f__[Mogibacteriaceae]; g__Mogibacterium; s__
New.CleanUp.ReferenceOTU170441	3.76552	0.0523197	0.431832	1	0.46731	0	k__Bacteria; p__Firmicutes; c__Clostridia; o__Clostridiales; f__Lachnospiraceae; g__; s__
New.CleanUp.ReferenceOTU174988	3.76552	0.0523197	0.431832	1	1.21345	0	k__Bacteria; p__Spirochaetes; c__Spirochaetes; o__Spirochaetales; f__Spirochaetaceae; g__Treponema; s__
New.CleanUp.ReferenceOTU177220	3.76552	0.0523197	0.431832	1	0.247464	0	k__Bacteria; p__Bacteroidetes; c__Bacteroidia; o__Bacteroidales; f__; g__; s__
New.CleanUp.ReferenceOTU179541	3.76552	0.0523197	0.431832	1	0.680989	0	k__Bacteria; p__Firmicutes; c__Clostridia; o__Clostridiales; f__Lachnospiraceae; g__; s__
New.CleanUp.ReferenceOTU180122	3.76552	0.0523197	0.431832	1	0.540663	0	k__Bacteria; p__Bacteroidetes; c__Bacteroidia; o__Bacteroidales; f__Prevotellaceae; g__Prevotella; s__
New.CleanUp.ReferenceOTU181027	3.76552	0.0523197	0.431832	1	0.290999	0	k__Bacteria; p__Firmicutes; c__Clostridia; o__Clostridiales; f__Ruminococcaceae; g__; s__
New.CleanUp.ReferenceOTU181353	3.76552	0.0523197	0.431832	1	0.534913	0	U; n; a; s; s; i; g; n; e; d
New.CleanUp.ReferenceOTU184037	3.76552	0.0523197	0.431832	1	0.177441	0	U; n; a; s; s; i; g; n; e; d
New.CleanUp.ReferenceOTU189488	3.76552	0.0523197	0.431832	1	0.34363	0	k__Bacteria; p__Firmicutes; c__Clostridia; o__Clostridiales; f__Ruminococcaceae; g__; s__
New.CleanUp.ReferenceOTU189805	3.76552	0.0523197	0.431832	1	0.441632	0	k__Bacteria; p__Firmicutes; c__Clostridia; o__Clostridiales
New.CleanUp.ReferenceOTU191033	3.76552	0.0523197	0.431832	1	0.468066	0	k__Bacteria; p__Actinobacteria; c__Coriobacteriia; o__Coriobacteriales; f__Coriobacteriaceae; g__; s__
New.CleanUp.ReferenceOTU191440	3.76552	0.0523197	0.431832	1	0.241787	0	k__Bacteria; p__Firmicutes; c__Clostridia; o__Clostridiales; f__[Mogibacteriaceae]; g__; s__
New.CleanUp.ReferenceOTU192414	3.76552	0.0523197	0.431832	1	0.242424	0	k__Bacteria; p__Bacteroidetes; c__Bacteroidia; o__Bacteroidales; f__; g__; s__
New.CleanUp.ReferenceOTU194744	3.76552	0.0523197	0.431832	1	0.561976	0	k__Bacteria; p__Firmicutes; c__Clostridia; o__Clostridiales; f__Ruminococcaceae; g__; s__
New.CleanUp.ReferenceOTU194928	3.76552	0.0523197	0.431832	1	0.61979	0	k__Bacteria; p__Actinobacteria; c__Coriobacteriia; o__Coriobacteriales; f__Coriobacteriaceae; g__; s__
New.CleanUp.ReferenceOTU195032	3.76552	0.0523197	0.431832	1	0.3896	0	k__Bacteria; p__Bacteroidetes; c__Bacteroidia; o__Bacteroidales; f__BS11; g__; s__
New.CleanUp.ReferenceOTU195242	3.76552	0.0523197	0.431832	1	0.429826	0	k__Bacteria; p__Firmicutes; c__Clostridia; o__Clostridiales; f__; g__; s__
New.CleanUp.ReferenceOTU196055	3.76552	0.0523197	0.431832	1	0.291133	0	k__Bacteria; p__Tenericutes; c__Mollicutes; o__RF39; f__; g__; s__
New.CleanUp.ReferenceOTU198825	3.76552	0.0523197	0.431832	1	0.468363	0	k__Bacteria; p__Bacteroidetes; c__Bacteroidia; o__Bacteroidales; f__[Paraprevotellaceae]; g__CF231; s__
New.CleanUp.ReferenceOTU199761	3.76552	0.0523197	0.431832	1	0.663959	0	U; n; a; s; s; i; g; n; e; d
New.CleanUp.ReferenceOTU200287	3.76552	0.0523197	0.431832	1	0.882504	0	U; n; a; s; s; i; g; n; e; d
New.CleanUp.ReferenceOTU200386	3.76552	0.0523197	0.431832	1	0.592858	0	k__Bacteria; p__Firmicutes; c__Clostridia; o__Clostridiales; f__Lachnospiraceae; g__; s__
New.CleanUp.ReferenceOTU202035	3.76552	0.0523197	0.431832	1	0.293052	0	k__Bacteria; p__Bacteroidetes; c__Bacteroidia; o__Bacteroidales; f__; g__; s__
New.CleanUp.ReferenceOTU205753	3.76552	0.0523197	0.431832	1	0.408479	0	k__Bacteria; p__Firmicutes; c__Clostridia; o__Clostridiales; f__Ruminococcaceae; g__; s__
New.CleanUp.ReferenceOTU207033	3.76552	0.0523197	0.431832	1	0.841991	0	k__Bacteria; p__Bacteroidetes; c__Bacteroidia; o__Bacteroidales; f__[Paraprevotellaceae]; g__[Prevotella]; s__
New.CleanUp.ReferenceOTU207202	3.76552	0.0523197	0.431832	1	1.15004	0	k__Bacteria; p__Firmicutes; c__Clostridia; o__Clostridiales; f__Lachnospiraceae; g__; s__
New.CleanUp.ReferenceOTU207241	3.76552	0.0523197	0.431832	1	0.390973	0	k__Bacteria; p__Bacteroidetes; c__Bacteroidia; o__Bacteroidales; f__BS11; g__; s__
New.CleanUp.ReferenceOTU209443	3.76552	0.0523197	0.431832	1	0.176241	0	k__Bacteria; p__Bacteroidetes; c__Bacteroidia; o__Bacteroidales; f__[Paraprevotellaceae]; g__CF231; s__
New.CleanUp.ReferenceOTU210895	3.76552	0.0523197	0.431832	1	0.338433	0	k__Bacteria; p__Spirochaetes; c__Spirochaetes; o__Spirochaetales; f__Spirochaetaceae; g__Treponema; s__
New.CleanUp.ReferenceOTU211732	3.76552	0.0523197	0.431832	1	0.211325	0	k__Bacteria; p__Firmicutes; c__Clostridia; o__Clostridiales; f__Lachnospiraceae; g__; s__
New.CleanUp.ReferenceOTU214301	3.76552	0.0523197	0.431832	1	0.296353	0	k__Bacteria; p__Bacteroidetes; c__Bacteroidia; o__Bacteroidales; f__; g__; s__
New.CleanUp.ReferenceOTU216860	3.76552	0.0523197	0.431832	1	0.176555	0	k__Bacteria; p__Firmicutes; c__Clostridia; o__Clostridiales; f__Eubacteriaceae; g__Pseudoramibacter_Eubacterium; s__
New.CleanUp.ReferenceOTU218299	3.76552	0.0523197	0.431832	1	0.46034	0	k__Bacteria; p__Firmicutes; c__Clostridia; o__Clostridiales; f__Ruminococcaceae; g__; s__
New.CleanUp.ReferenceOTU218710	3.76552	0.0523197	0.431832	1	0.704187	0	k__Bacteria; p__Bacteroidetes; c__Bacteroidia; o__Bacteroidales; f__Prevotellaceae; g__Prevotella; s__
New.CleanUp.ReferenceOTU222273	3.76552	0.0523197	0.431832	1	1.13642	0	k__Bacteria; p__Bacteroidetes; c__Bacteroidia; o__Bacteroidales; f__; g__; s__
New.CleanUp.ReferenceOTU223704	3.76552	0.0523197	0.431832	1	0.247778	0	k__Bacteria; p__Firmicutes; c__Clostridia; o__Clostridiales
New.CleanUp.ReferenceOTU224716	3.76552	0.0523197	0.431832	1	0.2664	0	k__Bacteria; p__Bacteroidetes; c__Bacteroidia; o__Bacteroidales; f__; g__; s__
New.CleanUp.ReferenceOTU225027	3.76552	0.0523197	0.431832	1	0.179008	0	k__Bacteria; p__Bacteroidetes; c__Bacteroidia; o__Bacteroidales; f__BS11; g__; s__
New.CleanUp.ReferenceOTU225648	3.76552	0.0523197	0.431832	1	0.381565	0	k__Bacteria; p__Firmicutes; c__Clostridia; o__Clostridiales; f__; g__; s__
New.CleanUp.ReferenceOTU225867	3.76552	0.0523197	0.431832	1	0.266654	0	k__Bacteria; p__Bacteroidetes; c__Bacteroidia; o__Bacteroidales; f__; g__; s__
New.CleanUp.ReferenceOTU226398	3.76552	0.0523197	0.431832	1	0.370301	0	k__Bacteria; p__Firmicutes; c__Clostridia; o__Clostridiales; f__Ruminococcaceae; g__; s__
New.CleanUp.ReferenceOTU226494	3.76552	0.0523197	0.431832	1	0.63975	0	k__Bacteria; p__Bacteroidetes; c__Bacteroidia; o__Bacteroidales; f__; g__; s__
New.CleanUp.ReferenceOTU229564	3.76552	0.0523197	0.431832	1	1.45332	0	k__Bacteria; p__Bacteroidetes; c__Bacteroidia; o__Bacteroidales; f__; g__; s__
New.CleanUp.ReferenceOTU230472	3.76552	0.0523197	0.431832	1	0.409262	0	k__Bacteria; p__Firmicutes; c__Clostridia; o__Clostridiales; f__Ruminococcaceae; g__; s__
New.CleanUp.ReferenceOTU231117	3.76552	0.0523197	0.431832	1	0.242424	0	k__Bacteria; p__Tenericutes; c__Mollicutes; o__RF39; f__; g__; s__
New.CleanUp.ReferenceOTU231164	3.76552	0.0523197	0.431832	1	0.29053	0	k__Bacteria; p__Actinobacteria; c__Coriobacteriia; o__Coriobacteriales; f__Coriobacteriaceae; g__; s__
New.CleanUp.ReferenceOTU234026	3.76552	0.0523197	0.431832	1	0.247982	0	k__Bacteria; p__Firmicutes; c__Clostridia; o__Clostridiales; f__Lachnospiraceae; g__; s__
New.CleanUp.ReferenceOTU234844	3.76552	0.0523197	0.431832	1	0.236191	0	k__Bacteria; p__Firmicutes; c__Clostridia; o__Clostridiales; f__; g__; s__
New.CleanUp.ReferenceOTU236838	3.76552	0.0523197	0.431832	1	0.242424	0	k__Bacteria; p__Firmicutes; c__Clostridia; o__Clostridiales; f__Lachnospiraceae; g__; s__
New.CleanUp.ReferenceOTU238928	3.76552	0.0523197	0.431832	1	0.293312	0	U; n; a; s; s; i; g; n; e; d
New.CleanUp.ReferenceOTU243750	3.76552	0.0523197	0.431832	1	0.518605	0	k__Bacteria; p__Firmicutes; c__Clostridia; o__Clostridiales; f__; g__; s__
New.CleanUp.ReferenceOTU244638	3.76552	0.0523197	0.431832	1	0.548987	0	k__Bacteria; p__Firmicutes; c__Clostridia; o__Clostridiales; f__; g__; s__
New.CleanUp.ReferenceOTU244709	3.76552	0.0523197	0.431832	1	0.21834	0	k__Bacteria; p__Firmicutes; c__Clostridia; o__Clostridiales; f__; g__; s__
New.CleanUp.ReferenceOTU245340	3.76552	0.0523197	0.431832	1	0.341423	0	U; n; a; s; s; i; g; n; e; d
New.CleanUp.ReferenceOTU245399	3.76552	0.0523197	0.431832	1	0.413209	0	k__Bacteria; p__Spirochaetes; c__Spirochaetes; o__Spirochaetales; f__Spirochaetaceae; g__Treponema; s__
New.CleanUp.ReferenceOTU248019	3.76552	0.0523197	0.431832	1	0.43856	0	k__Bacteria; p__Firmicutes; c__Clostridia; o__Clostridiales; f__Ruminococcaceae; g__; s__
New.CleanUp.ReferenceOTU253229	3.76552	0.0523197	0.431832	1	0.502919	0	k__Bacteria; p__Firmicutes; c__Clostridia; o__Clostridiales; f__Ruminococcaceae; g__; s__
New.CleanUp.ReferenceOTU254134	3.76552	0.0523197	0.431832	1	0.643025	0	k__Bacteria; p__Bacteroidetes; c__Bacteroidia; o__Bacteroidales; f__[Paraprevotellaceae]; g__CF231; s__
New.CleanUp.ReferenceOTU254767	3.76552	0.0523197	0.431832	1	0.295524	0	k__Bacteria; p__Firmicutes; c__Clostridia; o__Clostridiales; f__; g__; s__
New.CleanUp.ReferenceOTU254864	3.76552	0.0523197	0.431832	1	0.708135	0	k__Bacteria; p__Firmicutes; c__Clostridia; o__Clostridiales; f__Lachnospiraceae; g__; s__
New.CleanUp.ReferenceOTU254984	3.76552	0.0523197	0.431832	1	0.367107	0	k__Bacteria; p__Bacteroidetes; c__Bacteroidia; o__Bacteroidales; f__; g__; s__
New.CleanUp.ReferenceOTU255587	3.76552	0.0523197	0.431832	1	0.811227	0	k__Bacteria; p__Bacteroidetes; c__Bacteroidia; o__Bacteroidales; f__[Paraprevotellaceae]; g__CF231; s__
New.CleanUp.ReferenceOTU259616	3.76552	0.0523197	0.431832	1	0.234336	0	k__Bacteria; p__Firmicutes; c__Clostridia; o__Clostridiales; f__Lachnospiraceae; g__; s__
New.CleanUp.ReferenceOTU259701	3.76552	0.0523197	0.431832	1	0.526393	0	k__Bacteria; p__Firmicutes; c__Erysipelotrichi; o__Erysipelotrichales; f__Erysipelotrichaceae; g__; s__
New.CleanUp.ReferenceOTU260601	3.76552	0.0523197	0.431832	1	0.218654	0	k__Bacteria; p__Bacteroidetes; c__Bacteroidia; o__Bacteroidales; f__; g__; s__
New.CleanUp.ReferenceOTU264302	3.76552	0.0523197	0.431832	1	0.292602	0	k__Bacteria; p__Bacteroidetes; c__Bacteroidia; o__Bacteroidales; f__; g__; s__
New.CleanUp.ReferenceOTU264526	3.76552	0.0523197	0.431832	1	0.206565	0	k__Bacteria; p__Firmicutes; c__Clostridia; o__Clostridiales; f__Ruminococcaceae; g__; s__
New.CleanUp.ReferenceOTU264576	3.76552	0.0523197	0.431832	1	1.09115	0	k__Bacteria; p__Bacteroidetes; c__Bacteroidia; o__Bacteroidales; f__; g__; s__
New.CleanUp.ReferenceOTU267650	3.76552	0.0523197	0.431832	1	0.208565	0	k__Bacteria; p__Firmicutes; c__Clostridia; o__Clostridiales; f__Ruminococcaceae; g__; s__
New.CleanUp.ReferenceOTU268046	3.76552	0.0523197	0.431832	1	0.412796	0	k__Bacteria; p__Firmicutes; c__Clostridia; o__Clostridiales; f__; g__; s__
New.CleanUp.ReferenceOTU269701	3.76552	0.0523197	0.431832	1	0.244737	0	U; n; a; s; s; i; g; n; e; d
New.CleanUp.ReferenceOTU270043	3.76552	0.0523197	0.431832	1	0.620935	0	k__Bacteria; p__Spirochaetes; c__Spirochaetes; o__Spirochaetales; f__Spirochaetaceae; g__Treponema; s__
New.CleanUp.ReferenceOTU274206	3.76552	0.0523197	0.431832	1	0.349452	0	k__Bacteria; p__Bacteroidetes; c__Bacteroidia; o__Bacteroidales; f__; g__; s__
New.CleanUp.ReferenceOTU280141	3.76552	0.0523197	0.431832	1	0.306421	0	k__Bacteria; p__Firmicutes; c__Clostridia; o__Clostridiales; f__Ruminococcaceae; g__; s__
New.CleanUp.ReferenceOTU281276	3.76552	0.0523197	0.431832	1	0.292602	0	k__Bacteria; p__Firmicutes; c__Clostridia; o__Clostridiales; f__Dehalobacteriaceae; g__Dehalobacterium; s__
New.CleanUp.ReferenceOTU281962	3.76552	0.0523197	0.431832	1	0.416926	0	k__Bacteria; p__Bacteroidetes; c__Bacteroidia; o__Bacteroidales; f__; g__; s__
New.CleanUp.ReferenceOTU284546	3.76552	0.0523197	0.431832	1	0.522215	0	k__Bacteria; p__Fibrobacteres; c__Fibrobacteria; o__Fibrobacterales; f__Fibrobacteraceae; g__Fibrobacter; s__succinogenes
New.CleanUp.ReferenceOTU284852	3.76552	0.0523197	0.431832	1	0.415324	0	k__Bacteria; p__Bacteroidetes; c__Bacteroidia; o__Bacteroidales; f__; g__; s__
New.CleanUp.ReferenceOTU287079	3.76552	0.0523197	0.431832	1	0.428419	0	k__Bacteria; p__Firmicutes; c__Clostridia; o__Clostridiales; f__[Mogibacteriaceae]; g__Anaerovorax; s__
New.CleanUp.ReferenceOTU287432	3.76552	0.0523197	0.431832	1	0.241407	0	k__Bacteria; p__Firmicutes; c__Clostridia; o__Clostridiales; f__Ruminococcaceae; g__; s__
New.CleanUp.ReferenceOTU290092	3.76552	0.0523197	0.431832	1	0.349241	0	k__Bacteria; p__Bacteroidetes; c__Bacteroidia; o__Bacteroidales; f__Porphyromonadaceae; g__Paludibacter; s__
New.CleanUp.ReferenceOTU293285	3.76552	0.0523197	0.431832	1	0.516566	0	k__Bacteria; p__Firmicutes; c__Clostridia; o__Clostridiales; f__Ruminococcaceae; g__; s__
New.CleanUp.ReferenceOTU294862	3.76552	0.0523197	0.431832	1	0.418253	0	k__Bacteria; p__Bacteroidetes; c__Bacteroidia; o__Bacteroidales; f__RF16; g__; s__
New.CleanUp.ReferenceOTU297536	3.76552	0.0523197	0.431832	1	0.236754	0	k__Bacteria; p__Firmicutes; c__Clostridia; o__Clostridiales; f__[Mogibacteriaceae]; g__; s__
New.CleanUp.ReferenceOTU297856	3.76552	0.0523197	0.431832	1	0.295524	0	k__Bacteria; p__Firmicutes; c__Clostridia; o__Clostridiales; f__Ruminococcaceae; g__; s__
New.CleanUp.ReferenceOTU301302	3.76552	0.0523197	0.431832	1	0.508329	0	k__Bacteria; p__Firmicutes; c__Clostridia; o__Clostridiales; f__; g__; s__
New.CleanUp.ReferenceOTU303838	3.76552	0.0523197	0.431832	1	0.390151	0	k__Bacteria; p__Bacteroidetes; c__Bacteroidia; o__Bacteroidales; f__Bacteroidaceae; g__BF311; s__
New.CleanUp.ReferenceOTU304852	3.76552	0.0523197	0.431832	1	0.244134	0	k__Bacteria; p__Proteobacteria; c__Betaproteobacteria; o__Burkholderiales; f__Alcaligenaceae; g__Sutterella; s__
New.CleanUp.ReferenceOTU308095	3.76552	0.0523197	0.431832	1	0.661575	0	U; n; a; s; s; i; g; n; e; d
New.CleanUp.ReferenceOTU311320	3.76552	0.0523197	0.431832	1	0.483165	0	k__Bacteria; p__Bacteroidetes; c__Bacteroidia; o__Bacteroidales; f__; g__; s__
New.CleanUp.ReferenceOTU312150	3.76552	0.0523197	0.431832	1	0.398389	0	U; n; a; s; s; i; g; n; e; d
New.CleanUp.ReferenceOTU312767	3.76552	0.0523197	0.431832	1	0.20947	0	k__Bacteria; p__Firmicutes; c__Clostridia; o__Clostridiales; f__Ruminococcaceae; g__; s__
New.CleanUp.ReferenceOTU312896	3.76552	0.0523197	0.431832	1	0.150157	0	k__Bacteria; p__Firmicutes; c__Clostridia; o__Clostridiales; f__Lachnospiraceae; g__; s__
New.CleanUp.ReferenceOTU314190	3.76552	0.0523197	0.431832	1	0.344459	0	k__Bacteria; p__Firmicutes; c__Erysipelotrichi; o__Erysipelotrichales; f__Erysipelotrichaceae; g__RFN20; s__
New.CleanUp.ReferenceOTU318676	3.76552	0.0523197	0.431832	1	0.278171	0	k__Bacteria; p__Firmicutes; c__Clostridia; o__Clostridiales; f__Clostridiaceae; g__; s__
New.CleanUp.ReferenceOTU319614	3.76552	0.0523197	0.431832	1	0.182475	0	k__Bacteria; p__Bacteroidetes; c__Bacteroidia; o__Bacteroidales; f__BS11; g__; s__
New.CleanUp.ReferenceOTU319955	3.76552	0.0523197	0.431832	1	0.603351	0	U; n; a; s; s; i; g; n; e; d
New.CleanUp.ReferenceOTU322209	3.76552	0.0523197	0.431832	1	0.302932	0	k__Bacteria; p__Firmicutes; c__Clostridia; o__Clostridiales; f__; g__; s__
New.CleanUp.ReferenceOTU322323	3.76552	0.0523197	0.431832	1	0.417939	0	k__Bacteria; p__Firmicutes; c__Clostridia; o__Clostridiales; f__Ruminococcaceae; g__; s__
New.CleanUp.ReferenceOTU322336	3.76552	0.0523197	0.431832	1	0.413414	0	k__Bacteria; p__Bacteroidetes; c__Bacteroidia; o__Bacteroidales; f__; g__; s__
New.CleanUp.ReferenceOTU322819	3.76552	0.0523197	0.431832	1	0.619903	0	U; n; a; s; s; i; g; n; e; d
New.CleanUp.ReferenceOTU323654	3.76552	0.0523197	0.431832	1	0.438521	0	k__Bacteria; p__Bacteroidetes; c__Bacteroidia; o__Bacteroidales; f__; g__; s__
New.CleanUp.ReferenceOTU324058	3.76552	0.0523197	0.431832	1	0.242424	0	k__Bacteria; p__Bacteroidetes; c__Bacteroidia; o__Bacteroidales; f__[Paraprevotellaceae]; g__[Prevotella]; s__
New.CleanUp.ReferenceOTU331040	3.76552	0.0523197	0.431832	1	0.390454	0	k__Bacteria; p__Firmicutes; c__Clostridia; o__Clostridiales; f__Ruminococcaceae; g__; s__
New.CleanUp.ReferenceOTU332446	3.76552	0.0523197	0.431832	1	0.242424	0	k__Bacteria; p__Bacteroidetes; c__Bacteroidia; o__Bacteroidales; f__Bacteroidaceae; g__BF311; s__
New.CleanUp.ReferenceOTU333915	3.76552	0.0523197	0.431832	1	0.63952	0	k__Bacteria; p__Bacteroidetes; c__Bacteroidia; o__Bacteroidales; f__[Paraprevotellaceae]; g__CF231; s__
New.CleanUp.ReferenceOTU337255	3.76552	0.0523197	0.431832	1	0.350855	0	k__Bacteria; p__Bacteroidetes; c__Bacteroidia; o__Bacteroidales; f__; g__; s__
New.CleanUp.ReferenceOTU337793	3.76552	0.0523197	0.431832	1	0.348984	0	k__Bacteria; p__Tenericutes; c__Mollicutes; o__Anaeroplasmatales; f__Anaeroplasmataceae; g__Anaeroplasma; s__
New.CleanUp.ReferenceOTU338684	3.76552	0.0523197	0.431832	1	0.212414	0	k__Bacteria; p__Bacteroidetes; c__Bacteroidia; o__Bacteroidales; f__; g__; s__
New.CleanUp.ReferenceOTU339249	3.76552	0.0523197	0.431832	1	0.559211	0	k__Bacteria; p__Bacteroidetes; c__Bacteroidia; o__Bacteroidales; f__; g__; s__
New.CleanUp.ReferenceOTU339649	3.76552	0.0523197	0.431832	1	0.22138	0	k__Bacteria; p__Firmicutes; c__Clostridia; o__Clostridiales; f__Lachnospiraceae; g__; s__
New.CleanUp.ReferenceOTU342819	3.76552	0.0523197	0.431832	1	0.931439	0	U; n; a; s; s; i; g; n; e; d
New.CleanUp.ReferenceOTU343025	3.76552	0.0523197	0.431832	1	0.297837	0	k__Bacteria; p__Bacteroidetes; c__Bacteroidia; o__Bacteroidales; f__; g__; s__
New.CleanUp.ReferenceOTU346466	3.76552	0.0523197	0.431832	1	0.344145	0	k__Bacteria; p__Firmicutes; c__Clostridia; o__Clostridiales; f__Lachnospiraceae; g__; s__
New.CleanUp.ReferenceOTU348026	3.76552	0.0523197	0.431832	1	0.639127	0	k__Bacteria; p__Bacteroidetes; c__Bacteroidia; o__Bacteroidales; f__RF16; g__; s__
New.CleanUp.ReferenceOTU350177	3.76552	0.0523197	0.431832	1	0.369849	0	U; n; a; s; s; i; g; n; e; d
New.CleanUp.ReferenceOTU350282	3.76552	0.0523197	0.431832	1	0.433206	0	k__Bacteria; p__Fibrobacteres; c__Fibrobacteria; o__Fibrobacterales; f__Fibrobacteraceae; g__Fibrobacter; s__succinogenes
New.CleanUp.ReferenceOTU351093	3.76552	0.0523197	0.431832	1	0.343491	0	k__Bacteria; p__Bacteroidetes; c__Bacteroidia; o__Bacteroidales; f__RF16; g__; s__
New.CleanUp.ReferenceOTU353521	3.76552	0.0523197	0.431832	1	0.328461	0	k__Bacteria; p__Bacteroidetes; c__Bacteroidia; o__Bacteroidales; f__; g__; s__
New.CleanUp.ReferenceOTU356189	3.76552	0.0523197	0.431832	1	0.303805	0	k__Bacteria; p__Firmicutes; c__Clostridia; o__Clostridiales; f__Lachnospiraceae; g__; s__
New.CleanUp.ReferenceOTU356265	3.76552	0.0523197	0.431832	1	0.966889	0	k__Bacteria; p__Spirochaetes; c__Spirochaetes; o__Spirochaetales; f__Spirochaetaceae; g__Treponema; s__
New.CleanUp.ReferenceOTU357954	3.76552	0.0523197	0.431832	1	0.392205	0	k__Bacteria; p__Bacteroidetes; c__Bacteroidia; o__Bacteroidales; f__RF16; g__; s__
New.CleanUp.ReferenceOTU359646	3.76552	0.0523197	0.431832	1	0.45839	0	k__Bacteria; p__Bacteroidetes; c__Bacteroidia; o__Bacteroidales; f__[Paraprevotellaceae]; g__CF231; s__
New.CleanUp.ReferenceOTU360211	3.76552	0.0523197	0.431832	1	0.266387	0	k__Bacteria; p__Firmicutes; c__Clostridia; o__Clostridiales; f__Lachnospiraceae; g__Coprococcus; s__
New.CleanUp.ReferenceOTU360781	3.76552	0.0523197	0.431832	1	0.18062	0	k__Bacteria; p__Firmicutes; c__Clostridia; o__Clostridiales; f__Ruminococcaceae; g__; s__
295417	3.75826	0.0525472	0.431832	1	0.837099	1.45713	k__Bacteria; p__Firmicutes; c__Clostridia; o__Clostridiales; f__Lachnospiraceae; g__; s__
758482	3.75826	0.0525472	0.431832	1	0.981869	2.23564	k__Bacteria; p__Firmicutes; c__Clostridia; o__Clostridiales; f__Ruminococcaceae; g__; s__
New.ReferenceOTU457	3.75826	0.0525472	0.431832	1	4.06382	2.27537	k__Bacteria; p__Cyanobacteria; c__4C0d-2; o__YS2; f__; g__; s__
New.CleanUp.ReferenceOTU726	3.75826	0.0525472	0.431832	1	1.50903	2.3711	k__Bacteria; p__Firmicutes; c__Clostridia; o__Clostridiales; f__Lachnospiraceae; g__; s__
New.CleanUp.ReferenceOTU288753	3.75826	0.0525472	0.431832	1	1.15224	2.44553	k__Bacteria; p__Bacteroidetes; c__Bacteroidia; o__Bacteroidales; f__RF16; g__; s__
324244	3.75	0.0528075	0.431832	1	3.43276	2.36368	k__Bacteria; p__Firmicutes; c__Clostridia; o__Clostridiales; f__Ruminococcaceae; g__; s__
317004	3.75	0.0528075	0.431832	1	1.61104	2.87912	k__Bacteria; p__Firmicutes; c__Clostridia; o__Clostridiales; f__; g__; s__
New.CleanUp.ReferenceOTU4915	3.75	0.0528075	0.431832	1	2.65565	4.11927	k__Bacteria; p__Firmicutes; c__Clostridia; o__Clostridiales; f__Clostridiaceae; g__Clostridium; s__
New.CleanUp.ReferenceOTU19957	3.75	0.0528075	0.431832	1	2.27041	3.89398	k__Bacteria; p__Firmicutes; c__Clostridia; o__Clostridiales; f__; g__; s__
New.CleanUp.ReferenceOTU318929	3.75	0.0528075	0.431832	1	1.65348	3.534	k__Bacteria; p__Firmicutes; c__Clostridia; o__Clostridiales; f__Lachnospiraceae; g__; s__
New.CleanUp.ReferenceOTU142915	3.72524	0.0535961	0.431832	1	1.13964	0.061155	k__Bacteria; p__Firmicutes; c__Clostridia; o__Clostridiales; f__Lachnospiraceae; g__; s__
New.CleanUp.ReferenceOTU198688	3.72524	0.0535961	0.431832	1	0.489126	0.0582217	k__Bacteria; p__Bacteroidetes; c__Bacteroidia; o__Bacteroidales; f__Porphyromonadaceae; g__Paludibacter; s__
New.CleanUp.ReferenceOTU282338	3.72524	0.0535961	0.431832	1	0.792175	0.0645383	k__Bacteria; p__Spirochaetes; c__Spirochaetes; o__Spirochaetales; f__Spirochaetaceae; g__Treponema; s__
New.CleanUp.ReferenceOTU322575	3.72524	0.0535961	0.431832	1	0.528743	0.057015	k__Bacteria; p__Firmicutes; c__Clostridia; o__Clostridiales; f__Ruminococcaceae; g__; s__
New.CleanUp.ReferenceOTU327343	3.72524	0.0535961	0.431832	1	1.13273	0.061155	k__Bacteria; p__Firmicutes; c__Clostridia; o__Clostridiales; f__Ruminococcaceae; g__; s__
New.CleanUp.ReferenceOTU348471	3.72524	0.0535961	0.431832	1	0.544431	0.06685	k__Bacteria; p__Firmicutes; c__Clostridia; o__Clostridiales; f__; g__; s__
294205	3.72515	0.0535989	0.431832	1	1.01242	0.0645383	k__Bacteria; p__Verrucomicrobia; c__Verruco-5; o__WCHB1-41; f__RFP12; g__; s__
323903	3.72515	0.0535989	0.431832	1	0.165436	0.514472	k__Bacteria; p__Firmicutes; c__Clostridia; o__Clostridiales; f__Ruminococcaceae; g__; s__
287826	3.72515	0.0535989	0.431832	1	1.17057	0.257917	k__Bacteria; p__Firmicutes; c__Clostridia; o__Clostridiales; f__Ruminococcaceae; g__; s__
New.CleanUp.ReferenceOTU100244	3.72515	0.0535989	0.431832	1	0.864251	0.10307	k__Bacteria; p__Firmicutes; c__Clostridia; o__Clostridiales; f__Lachnospiraceae; g__; s__
New.CleanUp.ReferenceOTU134084	3.72515	0.0535989	0.431832	1	0.246889	0.88926	k__Bacteria; p__Firmicutes; c__Clostridia; o__Clostridiales; f__Lachnospiraceae
New.CleanUp.ReferenceOTU207166	3.72515	0.0535989	0.431832	1	0.484687	1.53738	U; n; a; s; s; i; g; n; e; d
New.CleanUp.ReferenceOTU216748	3.72515	0.0535989	0.431832	1	0.313106	0.0531667	k__Bacteria; p__Spirochaetes; c__Spirochaetes; o__Spirochaetales; f__Spirochaetaceae; g__Treponema; s__
New.CleanUp.ReferenceOTU257286	3.72515	0.0535989	0.431832	1	0.690056	0.10307	k__Bacteria; p__Firmicutes; c__Clostridia; o__Clostridiales; f__[Mogibacteriaceae]; g__; s__
New.CleanUp.ReferenceOTU271021	3.72515	0.0535989	0.431832	1	1.14395	0.282933	k__Bacteria; p__Bacteroidetes; c__Bacteroidia; o__Bacteroidales; f__Bacteroidaceae; g__BF311; s__
New.CleanUp.ReferenceOTU304599	3.72515	0.0535989	0.431832	1	0.201657	0.818643	k__Bacteria; p__Spirochaetes; c__Spirochaetes; o__Spirochaetales; f__Spirochaetaceae; g__Treponema; s__
New.CleanUp.ReferenceOTU324600	3.72515	0.0535989	0.431832	1	0.158048	0.444543	k__Bacteria; p__Firmicutes; c__Clostridia; o__Clostridiales; f__; g__; s__
New.CleanUp.ReferenceOTU349798	3.72515	0.0535989	0.431832	1	1.0028	0.133512	k__Bacteria; p__Spirochaetes; c__Spirochaetes; o__Spirochaetales; f__Spirochaetaceae; g__Treponema; s__
New.CleanUp.ReferenceOTU13818	3.58291	0.0583767	0.431832	1	0.738485	0.228142	k__Bacteria; p__Bacteroidetes; c__Bacteroidia; o__Bacteroidales; f__RF16; g__; s__
New.CleanUp.ReferenceOTU223368	3.58291	0.0583767	0.431832	1	1.10747	0.304048	k__Bacteria; p__Firmicutes; c__Clostridia; o__Clostridiales; f__Lachnospiraceae; g__; s__
New.CleanUp.ReferenceOTU271719	3.58291	0.0583767	0.431832	1	1.82133	0.612222	k__Bacteria; p__Bacteroidetes; c__Bacteroidia; o__Bacteroidales; f__; g__; s__
New.CleanUp.ReferenceOTU8527	3.53889	0.0599456	0.431832	1	0.317825	0.874288	k__Bacteria; p__Firmicutes; c__Clostridia; o__Clostridiales; f__[Mogibacteriaceae]; g__; s__
New.CleanUp.ReferenceOTU124807	3.53889	0.0599456	0.431832	1	1.23776	0.208555	k__Bacteria; p__Proteobacteria; c__Alphaproteobacteria; o__; f__; g__; s__
New.CleanUp.ReferenceOTU270843	3.53889	0.0599456	0.431832	1	0.407576	0.11817	k__Bacteria; p__Firmicutes; c__Clostridia; o__Clostridiales; f__; g__; s__
New.CleanUp.ReferenceOTU271749	3.53889	0.0599456	0.431832	1	1.49338	0.206547	k__Bacteria; p__Bacteroidetes; c__Bacteroidia; o__Bacteroidales; f__[Paraprevotellaceae]; g__CF231; s__
301982	3.4544	0.0630835	0.431832	1	0.101501	1.84462	k__Bacteria; p__Actinobacteria; c__Actinobacteria; o__Actinomycetales; f__Micrococcaceae; g__Arthrobacter; s__
4370941	3.4544	0.0630835	0.431832	1	0.111647	0.40467	k__Bacteria; p__Firmicutes; c__Clostridia; o__Clostridiales; f__Ruminococcaceae; g__; s__
150089	3.4544	0.0630835	0.431832	1	0.136469	0.578362	k__Bacteria; p__Firmicutes; c__Clostridia; o__Clostridiales; f__[Mogibacteriaceae]; g__Mogibacterium; s__
New.ReferenceOTU569	3.4544	0.0630835	0.431832	1	0.160324	1.11905	k__Bacteria; p__Firmicutes; c__Clostridia; o__Clostridiales; f__; g__; s__
New.CleanUp.ReferenceOTU5613	3.4544	0.0630835	0.431832	1	0.24609	0.789115	k__Bacteria; p__Firmicutes; c__Clostridia; o__Clostridiales; f__Lachnospiraceae; g__Coprococcus; s__
New.CleanUp.ReferenceOTU35404	3.4544	0.0630835	0.431832	1	0.106082	0.898933	k__Bacteria; p__Firmicutes; c__Clostridia; o__Clostridiales; f__Ruminococcaceae; g__; s__
New.CleanUp.ReferenceOTU62318	3.4544	0.0630835	0.431832	1	0.101049	0.980653	k__Bacteria; p__Firmicutes; c__Clostridia; o__Clostridiales
New.CleanUp.ReferenceOTU93094	3.4544	0.0630835	0.431832	1	0.243962	1.16212	U; n; a; s; s; i; g; n; e; d
New.CleanUp.ReferenceOTU109501	3.4544	0.0630835	0.431832	1	0.135794	0.679383	k__Bacteria; p__Bacteroidetes; c__Bacteroidia; o__Bacteroidales; f__; g__; s__
New.CleanUp.ReferenceOTU142470	3.4544	0.0630835	0.431832	1	0.201657	0.9539	k__Bacteria; p__Bacteroidetes; c__Bacteroidia; o__Bacteroidales; f__Bacteroidaceae; g__BF311; s__
New.CleanUp.ReferenceOTU155070	3.4544	0.0630835	0.431832	1	0.23074	1.20314	k__Bacteria; p__Actinobacteria; c__Coriobacteriia; o__Coriobacteriales; f__Coriobacteriaceae; g__; s__
New.CleanUp.ReferenceOTU186542	3.4544	0.0630835	0.431832	1	0.101501	0.742433	k__Bacteria; p__Firmicutes; c__Clostridia; o__Clostridiales; f__Lachnospiraceae; g__; s__
New.CleanUp.ReferenceOTU200795	3.4544	0.0630835	0.431832	1	0.134155	0.986787	k__Bacteria; p__Firmicutes; c__Clostridia; o__Clostridiales; f__; g__; s__
New.CleanUp.ReferenceOTU230702	3.4544	0.0630835	0.431832	1	0.106607	0.442972	k__Bacteria; p__Firmicutes; c__Clostridia; o__Clostridiales; f__; g__; s__
New.CleanUp.ReferenceOTU234575	3.4544	0.0630835	0.431832	1	0.175565	0.813617	k__Bacteria; p__Actinobacteria; c__Coriobacteriia; o__Coriobacteriales; f__Coriobacteriaceae; g__; s__
New.CleanUp.ReferenceOTU242079	3.4544	0.0630835	0.431832	1	0.108921	0.473392	k__Bacteria; p__Firmicutes; c__Clostridia; o__Clostridiales; f__Clostridiaceae; g__; s__
New.CleanUp.ReferenceOTU309784	3.4544	0.0630835	0.431832	1	0.105203	0.727465	k__Bacteria; p__Firmicutes; c__Clostridia; o__Clostridiales; f__; g__; s__
New.CleanUp.ReferenceOTU328568	3.4544	0.0630835	0.431832	1	0.106082	0.823153	k__Bacteria; p__Firmicutes; c__Clostridia; o__Clostridiales; f__Ruminococcaceae; g__; s__
289495	3.41686	0.0645337	0.431832	1	0.483104	1.41417	k__Bacteria; p__Firmicutes; c__Clostridia; o__Clostridiales; f__Ruminococcaceae; g__; s__
292688	3.41686	0.0645337	0.431832	1	0.266367	0.952375	k__Bacteria; p__Firmicutes; c__Clostridia; o__Clostridiales; f__Ruminococcaceae; g__; s__
592857	3.41686	0.0645337	0.431832	1	0.556737	1.43987	k__Bacteria; p__Firmicutes; c__Clostridia; o__Clostridiales; f__Ruminococcaceae; g__; s__
1066830	3.41686	0.0645337	0.431832	1	0.695895	1.77182	k__Bacteria; p__Firmicutes; c__Clostridia; o__Clostridiales; f__Ruminococcaceae; g__; s__
299108	3.41686	0.0645337	0.431832	1	0.589366	1.52978	k__Bacteria; p__Firmicutes; c__Clostridia; o__Clostridiales; f__[Mogibacteriaceae]; g__Mogibacterium; s__
New.ReferenceOTU524	3.41686	0.0645337	0.431832	1	3.00338	1.03948	k__Bacteria; p__Bacteroidetes; c__Bacteroidia; o__Bacteroidales; f__; g__; s__
New.CleanUp.ReferenceOTU7708	3.41686	0.0645337	0.431832	1	0.46538	1.61912	k__Bacteria; p__Firmicutes; c__Clostridia; o__Clostridiales; f__[Mogibacteriaceae]; g__; s__
New.CleanUp.ReferenceOTU17132	3.41686	0.0645337	0.431832	1	0.470704	0.962455	k__Bacteria; p__Actinobacteria; c__Coriobacteriia; o__Coriobacteriales; f__Coriobacteriaceae; g__; s__
New.CleanUp.ReferenceOTU20716	3.41686	0.0645337	0.431832	1	0.213149	0.771615	k__Bacteria; p__Firmicutes; c__Clostridia; o__Clostridiales; f__Ruminococcaceae; g__; s__
New.CleanUp.ReferenceOTU71569	3.41686	0.0645337	0.431832	1	0.617894	0.218462	k__Bacteria; p__Firmicutes; c__Clostridia; o__Clostridiales; f__Ruminococcaceae; g__; s__
New.CleanUp.ReferenceOTU84492	3.41686	0.0645337	0.431832	1	0.311356	1.10833	k__Bacteria; p__Bacteroidetes; c__Bacteroidia; o__Bacteroidales; f__RF16; g__; s__
New.CleanUp.ReferenceOTU158393	3.41686	0.0645337	0.431832	1	1.53056	0.549553	k__Bacteria; p__Firmicutes; c__Clostridia; o__Clostridiales; f__Christensenellaceae; g__; s__
New.CleanUp.ReferenceOTU262967	3.41686	0.0645337	0.431832	1	1.09901	0.157835	k__Bacteria; p__Bacteroidetes; c__Bacteroidia; o__Bacteroidales; f__; g__; s__
New.CleanUp.ReferenceOTU344402	3.41686	0.0645337	0.431832	1	0.534816	1.7997	k__Bacteria; p__Firmicutes; c__Clostridia; o__Clostridiales; f__Lachnospiraceae; g__; s__
New.CleanUp.ReferenceOTU344485	3.41686	0.0645337	0.431832	1	0.345699	1.16894	k__Bacteria; p__Firmicutes; c__Clostridia; o__Clostridiales; f__Lachnospiraceae; g__Coprococcus; s__
New.CleanUp.ReferenceOTU359135	3.41686	0.0645337	0.431832	1	0.73486	0.180255	k__Bacteria; p__Firmicutes; c__Clostridia; o__Clostridiales; f__Ruminococcaceae; g__; s__
310725	3.34007	0.0676115	0.431832	1	0.417994	0.801483	k__Bacteria; p__Firmicutes; c__Clostridia; o__Clostridiales; f__Ruminococcaceae; g__; s__
289841	3.34007	0.0676115	0.431832	1	0.395174	0.950658	k__Bacteria; p__Firmicutes; c__Clostridia; o__Clostridiales; f__; g__; s__
191281	3.34007	0.0676115	0.431832	1	1.80068	4.0664	k__Bacteria; p__Firmicutes; c__Clostridia; o__Clostridiales; f__Ruminococcaceae; g__; s__
New.ReferenceOTU599	3.34007	0.0676115	0.431832	1	0.836252	1.51793	k__Bacteria; p__Firmicutes; c__Clostridia; o__Clostridiales; f__Lachnospiraceae; g__Coprococcus; s__
New.ReferenceOTU237	3.34007	0.0676115	0.431832	1	1.14993	2.3449	k__Bacteria; p__Firmicutes; c__Clostridia; o__Clostridiales; f__; g__; s__
New.ReferenceOTU157	3.34007	0.0676115	0.431832	1	2.29078	4.75145	k__Bacteria; p__Firmicutes; c__Clostridia; o__Clostridiales; f__Veillonellaceae; g__Phascolarctobacterium; s__
New.CleanUp.ReferenceOTU16939	3.34007	0.0676115	0.431832	1	0.44693	0.925543	k__Bacteria; p__Firmicutes; c__Clostridia; o__Clostridiales; f__; g__; s__
New.CleanUp.ReferenceOTU270180	3.34007	0.0676115	0.431832	1	0.392169	0.896042	k__Bacteria; p__Firmicutes; c__Clostridia; o__Clostridiales; f__Clostridiaceae; g__; s__
New.CleanUp.ReferenceOTU347244	3.34007	0.0676115	0.431832	1	0.619009	1.4995	k__Bacteria; p__Firmicutes; c__Clostridia; o__Clostridiales; f__Ruminococcaceae; g__; s__
295854	3.29564	0.0694641	0.431832	1	1.13971	2.42775	k__Bacteria; p__Firmicutes; c__Clostridia; o__Clostridiales; f__Lachnospiraceae; g__; s__
302165	3.29564	0.0694641	0.431832	1	2.55899	1.3425	k__Bacteria; p__Firmicutes; c__Clostridia; o__Clostridiales; f__Ruminococcaceae; g__; s__
321465	3.29564	0.0694641	0.431832	1	0.817453	2.53061	k__Bacteria; p__Bacteroidetes; c__Bacteroidia; o__Bacteroidales; f__Porphyromonadaceae; g__Paludibacter; s__
New.ReferenceOTU156	3.29564	0.0694641	0.431832	1	2.93251	1.38518	k__Bacteria; p__Bacteroidetes; c__Bacteroidia; o__Bacteroidales; f__RF16; g__; s__
New.CleanUp.ReferenceOTU20326	3.29564	0.0694641	0.431832	1	1.71687	0.513943	k__Bacteria; p__Bacteroidetes; c__Bacteroidia; o__Bacteroidales; f__Porphyromonadaceae; g__Paludibacter; s__
New.CleanUp.ReferenceOTU31985	3.29564	0.0694641	0.431832	1	1.58851	3.38518	k__Bacteria; p__Bacteroidetes; c__Bacteroidia; o__Bacteroidales; f__Prevotellaceae; g__Prevotella; s__
New.CleanUp.ReferenceOTU54613	3.29564	0.0694641	0.431832	1	2.81374	0.982083	k__Bacteria; p__Bacteroidetes; c__Bacteroidia; o__Bacteroidales; f__Prevotellaceae; g__Prevotella; s__
New.CleanUp.ReferenceOTU207623	3.29564	0.0694641	0.431832	1	0.788586	1.78747	k__Bacteria; p__Firmicutes; c__Clostridia; o__Clostridiales; f__Lachnospiraceae
New.CleanUp.ReferenceOTU327375	3.29564	0.0694641	0.431832	1	2.33518	1.0731	k__Bacteria; p__Bacteroidetes; c__Bacteroidia; o__Bacteroidales; f__; g__; s__
New.CleanUp.ReferenceOTU55327	3.29062	0.0696765	0.431832	1	0.208039	0.63568	k__Bacteria; p__Firmicutes; c__Clostridia; o__Clostridiales; f__; g__; s__
New.CleanUp.ReferenceOTU62480	3.29062	0.0696765	0.431832	1	0.422011	0.980265	k__Bacteria; p__Firmicutes; c__Clostridia; o__Clostridiales; f__; g__; s__
New.CleanUp.ReferenceOTU240345	3.29062	0.0696765	0.431832	1	0.193935	0.43468	k__Bacteria; p__Firmicutes; c__Clostridia; o__Clostridiales; f__Lachnospiraceae; g__; s__
New.CleanUp.ReferenceOTU312232	3.29062	0.0696765	0.431832	1	0.199799	0.936045	k__Bacteria; p__Firmicutes; c__Clostridia; o__Clostridiales; f__Lachnospiraceae; g__Coprococcus; s__
302909	3.27386	0.0703917	0.431832	1	0.78383	1.39877	k__Bacteria; p__Firmicutes; c__Clostridia; o__Clostridiales; f__Lachnospiraceae; g__; s__
327017	3.27386	0.0703917	0.431832	1	2.06027	3.46008	k__Bacteria; p__Firmicutes; c__Clostridia; o__Clostridiales; f__Lachnospiraceae; g__; s__
New.ReferenceOTU446	3.27386	0.0703917	0.431832	1	1.38191	2.43338	k__Bacteria; p__Firmicutes; c__Clostridia; o__Clostridiales; f__; g__; s__
New.ReferenceOTU675	3.27386	0.0703917	0.431832	1	0.801739	1.77045	k__Bacteria; p__Firmicutes; c__Clostridia; o__Clostridiales; f__; g__; s__
New.ReferenceOTU84	3.27386	0.0703917	0.431832	1	0.790685	1.79328	k__Bacteria; p__Bacteroidetes; c__Bacteroidia; o__Bacteroidales; f__; g__; s__
New.CleanUp.ReferenceOTU162211	3.27386	0.0703917	0.431832	1	1.19967	2.53042	k__Bacteria; p__Firmicutes; c__Clostridia; o__Clostridiales; f__Lachnospiraceae; g__; s__
New.CleanUp.ReferenceOTU293003	3.27386	0.0703917	0.431832	1	1.12883	1.80425	k__Bacteria; p__Firmicutes; c__Clostridia; o__Clostridiales; f__Lachnospiraceae; g__Blautia; s__
355697	3.26667	0.0707011	0.431832	1	3.02603	5.39002	k__Bacteria; p__Firmicutes; c__Clostridia; o__Clostridiales; f__Lachnospiraceae; g__; s__
295429	3.26667	0.0707011	0.431832	1	2.89671	1.91133	k__Bacteria; p__Firmicutes; c__Clostridia; o__Clostridiales; f__Lachnospiraceae; g__; s__
589852	3.26667	0.0707011	0.431832	1	4.51973	5.18015	k__Bacteria; p__Firmicutes; c__Clostridia; o__Clostridiales; f__Lachnospiraceae; g__Pseudobutyrivibrio; s__
301325	3.26667	0.0707011	0.431832	1	2.53713	3.516	k__Bacteria; p__Firmicutes; c__Clostridia; o__Clostridiales; f__Ruminococcaceae; g__; s__
New.ReferenceOTU248	3.26667	0.0707011	0.431832	1	2.55282	3.85337	k__Bacteria; p__Firmicutes; c__Clostridia; o__Clostridiales; f__Lachnospiraceae; g__; s__
New.CleanUp.ReferenceOTU100026	3.26667	0.0707011	0.431832	1	1.46006	2.69927	k__Bacteria; p__Firmicutes; c__Clostridia; o__Clostridiales; f__Ruminococcaceae; g__; s__
New.CleanUp.ReferenceOTU299362	3.26667	0.0707011	0.431832	1	1.32156	2.88825	k__Bacteria; p__Firmicutes; c__Clostridia; o__Clostridiales; f__Lachnospiraceae; g__Coprococcus; s__
270595	3.2597	0.0710021	0.431832	1	0.0880787	0.47614	k__Bacteria; p__Firmicutes; c__Clostridia; o__Clostridiales; f__Ruminococcaceae; g__Ruminococcus; s__
297065	3.2597	0.0710021	0.431832	1	0.0991175	0.53261	k__Bacteria; p__Firmicutes; c__Clostridia; o__Clostridiales; f__Ruminococcaceae; g__; s__
New.ReferenceOTU221	3.2597	0.0710021	0.431832	1	0.129413	0.546652	U; n; a; s; s; i; g; n; e; d
New.CleanUp.ReferenceOTU78627	3.2597	0.0710021	0.431832	1	0.196362	0.487108	k__Bacteria; p__Firmicutes; c__Clostridia; o__Clostridiales; f__Lachnospiraceae; g__; s__
New.CleanUp.ReferenceOTU97213	3.2597	0.0710021	0.431832	1	0.0880787	0.407805	k__Bacteria; p__Firmicutes; c__Clostridia; o__Clostridiales; f__Ruminococcaceae; g__; s__
New.CleanUp.ReferenceOTU103691	3.2597	0.0710021	0.431832	1	0.0880787	0.40001	k__Bacteria; p__Firmicutes; c__Clostridia; o__Clostridiales; f__; g__; s__
New.CleanUp.ReferenceOTU121594	3.2597	0.0710021	0.431832	1	0.072245	0.281308	k__Bacteria; p__Firmicutes; c__Clostridia; o__Clostridiales; f__Ruminococcaceae; g__; s__
New.CleanUp.ReferenceOTU181437	3.2597	0.0710021	0.431832	1	0.113906	0.441272	k__Bacteria; p__Firmicutes; c__Clostridia; o__Clostridiales; f__Lachnospiraceae
New.CleanUp.ReferenceOTU242243	3.2597	0.0710021	0.431832	1	0.0880787	0.328643	U; n; a; s; s; i; g; n; e; d
New.CleanUp.ReferenceOTU253908	3.2597	0.0710021	0.431832	1	0.144775	0.547385	k__Bacteria; p__Firmicutes; c__Clostridia; o__Clostridiales; f__; g__; s__
New.CleanUp.ReferenceOTU266267	3.2597	0.0710021	0.431832	1	0.0671387	0.287913	k__Bacteria; p__Spirochaetes; c__Spirochaetes; o__Spirochaetales; f__Spirochaetaceae; g__Treponema; s__
New.CleanUp.ReferenceOTU298520	3.2597	0.0710021	0.431832	1	0.0880787	0.298875	k__Bacteria; p__Firmicutes; c__Clostridia; o__Clostridiales; f__Ruminococcaceae; g__; s__
New.CleanUp.ReferenceOTU318521	3.2597	0.0710021	0.431832	1	0.0632125	0.2817	k__Bacteria; p__Firmicutes; c__Clostridia; o__Clostridiales; f__Lachnospiraceae; g__; s__
New.CleanUp.ReferenceOTU319091	3.2597	0.0710021	0.431832	1	0.109927	0.615438	k__Bacteria; p__Firmicutes; c__Erysipelotrichi; o__Erysipelotrichales; f__Erysipelotrichaceae; g__L7A_E11; s__
311718	3.21199	0.0731006	0.431832	1	0.110755	0.556907	k__Bacteria; p__Firmicutes; c__Clostridia; o__Clostridiales; f__Ruminococcaceae; g__Oscillospira; s__
310633	3.21199	0.0731006	0.431832	1	0.113481	0.27827	k__Bacteria; p__Firmicutes; c__Clostridia; o__Clostridiales; f__Ruminococcaceae; g__; s__
341657	3.21199	0.0731006	0.431832	1	0.148113	0.507838	k__Bacteria; p__Firmicutes; c__Clostridia; o__Clostridiales; f__Veillonellaceae; g__Anaerovibrio; s__
350091	3.21199	0.0731006	0.431832	1	0.113481	0.560983	k__Bacteria; p__Firmicutes; c__Clostridia; o__Clostridiales; f__Lachnospiraceae; g__Dorea; s__
172878	3.21199	0.0731006	0.431832	1	0.115795	0.52354	k__Bacteria; p__Firmicutes; c__Clostridia; o__Clostridiales; f__Ruminococcaceae; g__; s__
296661	3.21199	0.0731006	0.431832	1	0.278281	1.21197	k__Bacteria; p__Firmicutes; c__Clostridia; o__Clostridiales; f__Lachnospiraceae; g__; s__
294743	3.21199	0.0731006	0.431832	1	1.33201	0.371833	k__Bacteria; p__Proteobacteria; c__Alphaproteobacteria; o__; f__; g__; s__
347226	3.21199	0.0731006	0.431832	1	0.110755	0.488108	k__Bacteria; p__Firmicutes; c__Clostridia; o__Clostridiales; f__Lachnospiraceae; g__; s__
523099	3.21199	0.0731006	0.431832	1	0.110441	0.693995	k__Bacteria; p__Firmicutes; c__Clostridia; o__Clostridiales; f__; g__; s__
351907	3.21199	0.0731006	0.431832	1	0.51305	1.53553	k__Bacteria; p__Firmicutes; c__Clostridia; o__Clostridiales; f__Lachnospiraceae; g__; s__
353085	3.21199	0.0731006	0.431832	1	0.143079	0.587568	k__Bacteria; p__Firmicutes; c__Clostridia; o__Clostridiales; f__Lachnospiraceae; g__; s__
New.ReferenceOTU358	3.21199	0.0731006	0.431832	1	0.712	2.09997	U; n; a; s; s; i; g; n; e; d
New.CleanUp.ReferenceOTU679	3.21199	0.0731006	0.431832	1	0.113481	0.3281	k__Bacteria; p__Firmicutes; c__Clostridia; o__Clostridiales; f__Lachnospiraceae; g__; s__
New.CleanUp.ReferenceOTU32137	3.21199	0.0731006	0.431832	1	0.263081	1.58357	k__Bacteria; p__Bacteroidetes; c__Bacteroidia; o__Bacteroidales; f__[Paraprevotellaceae]; g__[Prevotella]; s__
New.CleanUp.ReferenceOTU65892	3.21199	0.0731006	0.431832	1	0.115795	0.292402	k__Bacteria; p__Firmicutes; c__Clostridia; o__Clostridiales; f__Ruminococcaceae; g__; s__
New.CleanUp.ReferenceOTU216062	3.21199	0.0731006	0.431832	1	0.113481	1.15658	k__Bacteria; p__Firmicutes; c__Clostridia; o__Clostridiales; f__; g__; s__
New.CleanUp.ReferenceOTU225482	3.21199	0.0731006	0.431832	1	0.113481	0.725182	k__Bacteria; p__Firmicutes; c__Clostridia; o__Clostridiales; f__Lachnospiraceae; g__Coprococcus; s__
New.CleanUp.ReferenceOTU230180	3.21199	0.0731006	0.431832	1	0.115795	0.508975	k__Bacteria; p__Firmicutes; c__Clostridia; o__Clostridiales; f__Lachnospiraceae; g__; s__
New.CleanUp.ReferenceOTU239436	3.21199	0.0731006	0.431832	1	0.207177	0.826808	k__Bacteria; p__Firmicutes; c__Clostridia; o__Clostridiales; f__Ruminococcaceae; g__; s__
New.CleanUp.ReferenceOTU255584	3.21199	0.0731006	0.431832	1	0.269896	1.02249	k__Bacteria; p__Firmicutes; c__Clostridia; o__Clostridiales; f__; g__; s__
New.CleanUp.ReferenceOTU261188	3.21199	0.0731006	0.431832	1	0.110755	0.39037	k__Bacteria; p__Firmicutes; c__Clostridia; o__Clostridiales; f__Lachnospiraceae; g__Coprococcus; s__
New.CleanUp.ReferenceOTU317662	3.21199	0.0731006	0.431832	1	0.337865	1.37328	k__Bacteria; p__Bacteroidetes; c__Bacteroidia; o__Bacteroidales; f__S24-7; g__; s__
New.CleanUp.ReferenceOTU326684	3.21199	0.0731006	0.431832	1	0.245721	1.91323	k__Bacteria; p__Firmicutes; c__Clostridia; o__Clostridiales; f__Lachnospiraceae; g__; s__
New.CleanUp.ReferenceOTU333091	3.21199	0.0731006	0.431832	1	0.573043	0.150353	k__Bacteria; p__Firmicutes; c__Clostridia; o__Clostridiales; f__Lachnospiraceae; g__; s__
New.CleanUp.ReferenceOTU345809	3.21199	0.0731006	0.431832	1	0.3977	1.71633	U; n; a; s; s; i; g; n; e; d
New.CleanUp.ReferenceOTU350152	3.21199	0.0731006	0.431832	1	0.113481	0.59617	k__Bacteria; p__Firmicutes; c__Clostridia; o__Clostridiales; f__Lachnospiraceae
510162	3.19379	0.0739185	0.431832	1	0.450626	0.0531667	k__Bacteria; p__Firmicutes; c__Clostridia; o__Clostridiales; f__Ruminococcaceae; g__; s__
186623	3.19379	0.0739185	0.431832	1	0.39763	0.0531667	k__Bacteria; p__Firmicutes; c__Clostridia; o__Clostridiales; f__Ruminococcaceae; g__; s__
New.CleanUp.ReferenceOTU76036	3.19379	0.0739185	0.431832	1	0.587187	0.0645383	k__Bacteria; p__Firmicutes; c__Clostridia; o__Clostridiales; f__; g__; s__
New.CleanUp.ReferenceOTU99712	3.19379	0.0739185	0.431832	1	0.702551	0.06685	U; n; a; s; s; i; g; n; e; d
New.CleanUp.ReferenceOTU133484	3.19379	0.0739185	0.431832	1	0.411284	0.057015	k__Bacteria; p__Firmicutes; c__Clostridia; o__Clostridiales; f__Ruminococcaceae; g__; s__
New.CleanUp.ReferenceOTU151033	3.19379	0.0739185	0.431832	1	0.440267	0.0645383	k__Bacteria; p__Firmicutes; c__Clostridia; o__Clostridiales; f__Christensenellaceae; g__; s__
New.CleanUp.ReferenceOTU174244	3.19379	0.0739185	0.431832	1	0.74394	0.057015	k__Bacteria; p__Verrucomicrobia; c__Verrucomicrobiae; o__Verrucomicrobiales; f__Verrucomicrobiaceae; g__Akkermansia; s__
New.CleanUp.ReferenceOTU214710	3.19379	0.0739185	0.431832	1	0.512966	0.0582217	k__Bacteria; p__Firmicutes; c__Clostridia; o__Clostridiales; f__Lachnospiraceae; g__; s__
New.CleanUp.ReferenceOTU265424	3.19379	0.0739185	0.431832	1	0.929338	0.0645383	k__Bacteria; p__Firmicutes; c__Clostridia; o__Clostridiales; f__Ruminococcaceae; g__; s__
New.CleanUp.ReferenceOTU289965	3.19379	0.0739185	0.431832	1	1.22924	0.141705	k__Bacteria; p__Firmicutes; c__Clostridia; o__Clostridiales; f__Ruminococcaceae; g__; s__
New.CleanUp.ReferenceOTU294481	3.19379	0.0739185	0.431832	1	1.39657	0.33415	k__Bacteria; p__Bacteroidetes; c__Bacteroidia; o__Bacteroidales; f__; g__; s__
New.ReferenceOTU412	3.10576	0.0780159	0.431832	1	0.703776	2.19888	k__Bacteria; p__Bacteroidetes; c__Bacteroidia; o__Bacteroidales; f__RF16; g__; s__
New.ReferenceOTU238	3.10576	0.0780159	0.431832	1	2.25475	0.849927	k__Bacteria; p__Bacteroidetes; c__Bacteroidia; o__Bacteroidales; f__S24-7; g__; s__
New.CleanUp.ReferenceOTU103154	3.10576	0.0780159	0.431832	1	1.86332	0.674463	k__Bacteria; p__Firmicutes; c__Clostridia; o__Clostridiales; f__; g__; s__
New.CleanUp.ReferenceOTU334132	3.10576	0.0780159	0.431832	1	0.586207	2.14633	k__Bacteria; p__Firmicutes; c__Clostridia; o__Clostridiales; f__Clostridiaceae; g__Clostridium; s__
273708	3.05139	0.0806681	0.431832	1	0.451375	0.628833	k__Bacteria; p__Firmicutes; c__Clostridia; o__Clostridiales; f__; g__; s__
New.CleanUp.ReferenceOTU34706	3.05139	0.0806681	0.431832	1	0.84376	0.167608	k__Bacteria; p__Firmicutes; c__Clostridia; o__Clostridiales; f__; g__; s__
New.ReferenceOTU78	3.04419	0.0810265	0.431832	1	1.58486	0.694302	k__Bacteria; p__Firmicutes; c__Clostridia; o__Clostridiales; f__Lachnospiraceae; g__; s__
354095	2.94617	0.0860814	0.431832	1	0.420683	1.49508	k__Bacteria; p__Firmicutes; c__Clostridia; o__Clostridiales; f__Lachnospiraceae; g__; s__
105514	2.94617	0.0860814	0.431832	1	0.924887	0.37632	k__Bacteria; p__Firmicutes; c__Clostridia; o__Clostridiales; f__Ruminococcaceae; g__; s__
185631	2.94617	0.0860814	0.431832	1	0.56001	1.4298	k__Bacteria; p__Firmicutes; c__Clostridia; o__Clostridiales; f__Lachnospiraceae; g__Dorea; s__
343353	2.94617	0.0860814	0.431832	1	0.415236	1.09351	k__Bacteria; p__Firmicutes; c__Clostridia; o__Clostridiales; f__; g__; s__
355939	2.94617	0.0860814	0.431832	1	0.418009	1.05906	k__Bacteria; p__Firmicutes; c__Clostridia; o__Clostridiales; f__; g__; s__
New.CleanUp.ReferenceOTU14437	2.94617	0.0860814	0.431832	1	0.446456	1.53154	k__Bacteria; p__Firmicutes; c__Clostridia; o__Clostridiales; f__Ruminococcaceae; g__; s__
New.CleanUp.ReferenceOTU20206	2.94617	0.0860814	0.431832	1	0.363329	0.975617	k__Bacteria; p__Firmicutes; c__Clostridia; o__Clostridiales; f__Veillonellaceae; g__; s__
New.CleanUp.ReferenceOTU71259	2.94617	0.0860814	0.431832	1	0.363648	1.00939	k__Bacteria; p__Firmicutes; c__Clostridia; o__Clostridiales; f__Veillonellaceae; g__Phascolarctobacterium; s__
New.CleanUp.ReferenceOTU84132	2.94617	0.0860814	0.431832	1	0.342037	1.32083	k__Bacteria; p__Firmicutes; c__Clostridia; o__Clostridiales; f__Lachnospiraceae; g__Coprococcus; s__
New.CleanUp.ReferenceOTU90064	2.94617	0.0860814	0.431832	1	0.642301	2.24429	k__Bacteria; p__Firmicutes; c__Clostridia; o__Clostridiales; f__; g__; s__
New.CleanUp.ReferenceOTU188679	2.94617	0.0860814	0.431832	1	0.714144	0.19805	k__Bacteria; p__Firmicutes; c__Clostridia; o__Clostridiales; f__Ruminococcaceae; g__; s__
New.CleanUp.ReferenceOTU193248	2.94617	0.0860814	0.431832	1	0.340051	1.11082	k__Bacteria; p__Firmicutes; c__Clostridia; o__Clostridiales; f__Ruminococcaceae; g__; s__
New.CleanUp.ReferenceOTU205445	2.94617	0.0860814	0.431832	1	0.482368	1.02605	k__Bacteria; p__Firmicutes; c__Clostridia; o__Clostridiales; f__Veillonellaceae; g__Phascolarctobacterium; s__
New.CleanUp.ReferenceOTU222962	2.94617	0.0860814	0.431832	1	0.33653	0.784068	k__Bacteria; p__Firmicutes; c__Clostridia; o__Clostridiales; f__; g__; s__
New.CleanUp.ReferenceOTU299474	2.94617	0.0860814	0.431832	1	1.1212	0.247033	k__Bacteria; p__Firmicutes; c__Clostridia; o__Clostridiales; f__Lachnospiraceae; g__Dorea; s__
New.CleanUp.ReferenceOTU302737	2.94617	0.0860814	0.431832	1	0.321826	0.74449	k__Bacteria; p__Firmicutes; c__Clostridia; o__Clostridiales; f__[Mogibacteriaceae]; g__; s__
148304	2.9434	0.0862293	0.431832	1	0.16233	0.810005	k__Bacteria; p__Firmicutes; c__Clostridia; o__Clostridiales; f__Lachnospiraceae; g__Coprococcus; s__
324850	2.9434	0.0862293	0.431832	1	0.366013	1.70337	k__Bacteria; p__Firmicutes; c__Clostridia; o__Clostridiales; f__Ruminococcaceae; g__; s__
291630	2.9434	0.0862293	0.431832	1	0.146604	0.715672	k__Bacteria; p__Firmicutes; c__Clostridia; o__Clostridiales; f__Ruminococcaceae; g__; s__
318346	2.9434	0.0862293	0.431832	1	0.215069	1.14624	k__Bacteria; p__Firmicutes; c__Clostridia; o__Clostridiales; f__Ruminococcaceae; g__; s__
New.ReferenceOTU336	2.9434	0.0862293	0.431832	1	0.216426	0.886508	k__Bacteria; p__Firmicutes; c__Clostridia; o__Clostridiales; f__; g__; s__
New.ReferenceOTU460	2.9434	0.0862293	0.431832	1	0.299692	1.12442	k__Bacteria; p__Bacteroidetes; c__Bacteroidia; o__Bacteroidales; f__Prevotellaceae; g__Prevotella; s__
New.CleanUp.ReferenceOTU18343	2.9434	0.0862293	0.431832	1	0.186402	0.689153	k__Bacteria; p__Firmicutes; c__Clostridia; o__Clostridiales; f__Ruminococcaceae; g__; s__
New.CleanUp.ReferenceOTU24210	2.9434	0.0862293	0.431832	1	0.175728	0.607247	k__Bacteria; p__Firmicutes; c__Clostridia; o__Clostridiales; f__Lachnospiraceae; g__; s__
New.CleanUp.ReferenceOTU32993	2.9434	0.0862293	0.431832	1	0.0998887	0.665498	k__Bacteria; p__Firmicutes; c__Clostridia; o__Clostridiales; f__Ruminococcaceae; g__; s__
New.CleanUp.ReferenceOTU52853	2.9434	0.0862293	0.431832	1	0.106855	0.451027	k__Bacteria; p__Firmicutes; c__Clostridia; o__Clostridiales; f__Ruminococcaceae; g__; s__
New.CleanUp.ReferenceOTU59921	2.9434	0.0862293	0.431832	1	0.156404	0.55763	k__Bacteria; p__Firmicutes; c__Clostridia; o__Clostridiales; f__Ruminococcaceae; g__; s__
New.CleanUp.ReferenceOTU60242	2.9434	0.0862293	0.431832	1	0.214113	1.45684	k__Bacteria; p__Firmicutes; c__Clostridia; o__Clostridiales; f__Ruminococcaceae; g__; s__
New.CleanUp.ReferenceOTU64231	2.9434	0.0862293	0.431832	1	0.0998887	0.38789	k__Bacteria; p__Firmicutes; c__Clostridia; o__Clostridiales; f__Veillonellaceae; g__Phascolarctobacterium; s__
New.CleanUp.ReferenceOTU128371	2.9434	0.0862293	0.431832	1	0.101049	0.444682	k__Bacteria; p__Synergistetes; c__Synergistia; o__Synergistales; f__Dethiosulfovibrionaceae; g__TG5; s__
New.CleanUp.ReferenceOTU207393	2.9434	0.0862293	0.431832	1	0.179164	0.814405	k__Bacteria; p__Firmicutes; c__Erysipelotrichi; o__Erysipelotrichales; f__Erysipelotrichaceae; g__p-75-a5; s__
New.CleanUp.ReferenceOTU209878	2.9434	0.0862293	0.431832	1	0.105516	0.332953	k__Bacteria; p__Spirochaetes; c__Spirochaetes; o__Spirochaetales; f__Spirochaetaceae; g__Treponema; s__
New.CleanUp.ReferenceOTU233252	2.9434	0.0862293	0.431832	1	0.135794	0.528948	k__Bacteria; p__Firmicutes; c__Clostridia; o__Clostridiales; f__Lachnospiraceae; g__; s__
New.CleanUp.ReferenceOTU246527	2.9434	0.0862293	0.431832	1	0.108921	0.38861	k__Bacteria; p__Firmicutes; c__Clostridia; o__Clostridiales; f__; g__; s__
New.CleanUp.ReferenceOTU264295	2.9434	0.0862293	0.431832	1	0.470112	2.19402	k__Bacteria; p__Spirochaetes; c__Spirochaetes; o__Spirochaetales; f__Spirochaetaceae; g__Treponema; s__
New.CleanUp.ReferenceOTU276664	2.9434	0.0862293	0.431832	1	0.175368	0.988972	k__Bacteria; p__Firmicutes; c__Clostridia; o__Clostridiales; f__Lachnospiraceae; g__; s__
New.CleanUp.ReferenceOTU277323	2.9434	0.0862293	0.431832	1	0.146604	0.901175	k__Bacteria; p__Firmicutes; c__Clostridia; o__Clostridiales; f__; g__; s__
New.CleanUp.ReferenceOTU288200	2.9434	0.0862293	0.431832	1	0.171363	0.650217	k__Bacteria; p__Firmicutes; c__Clostridia; o__Clostridiales; f__Clostridiaceae; g__; s__
New.CleanUp.ReferenceOTU293450	2.9434	0.0862293	0.431832	1	0.13348	0.615887	k__Bacteria; p__Firmicutes; c__Clostridia; o__Clostridiales
New.CleanUp.ReferenceOTU295945	2.9434	0.0862293	0.431832	1	0.127795	0.580815	k__Bacteria; p__Actinobacteria; c__Coriobacteriia; o__Coriobacteriales; f__Coriobacteriaceae; g__Adlercreutzia; s__
New.CleanUp.ReferenceOTU311117	2.9434	0.0862293	0.431832	1	0.254702	0.835538	k__Bacteria; p__Firmicutes; c__Clostridia; o__Clostridiales; f__Lachnospiraceae; g__; s__
New.CleanUp.ReferenceOTU314974	2.9434	0.0862293	0.431832	1	0.127481	0.415253	k__Bacteria; p__Firmicutes; c__Clostridia; o__Clostridiales; f__Lachnospiraceae; g__Dorea; s__
New.CleanUp.ReferenceOTU333789	2.9434	0.0862293	0.431832	1	0.135458	0.623182	k__Bacteria; p__Firmicutes; c__Clostridia; o__Clostridiales; f__Lachnospiraceae; g__Blautia; s__
New.CleanUp.ReferenceOTU334581	2.9434	0.0862293	0.431832	1	0.102476	0.373117	k__Bacteria; p__Firmicutes; c__Clostridia; o__Clostridiales; f__Ruminococcaceae; g__; s__
New.CleanUp.ReferenceOTU341909	2.9434	0.0862293	0.431832	1	0.186897	1.01714	U; n; a; s; s; i; g; n; e; d
959160	2.88297	0.0895205	0.431832	1	0.0343625	0.38622	k__Bacteria; p__Actinobacteria; c__Actinobacteria; o__Actinomycetales; f__Microbacteriaceae; g__Microbacterium; s__
314348	2.88297	0.0895205	0.431832	1	0.0366763	0.530058	k__Bacteria; p__Firmicutes; c__Clostridia; o__Clostridiales; f__Ruminococcaceae; g__Ruminococcus; s__flavefaciens
301406	2.88297	0.0895205	0.431832	1	0.0671387	0.464148	k__Bacteria; p__Firmicutes; c__Clostridia; o__Clostridiales; f__Lachnospiraceae; g__; s__
352427	2.88297	0.0895205	0.431832	1	0.0397163	0.403188	k__Bacteria; p__Firmicutes; c__Clostridia; o__Clostridiales; f__Clostridiaceae; g__; s__
1146798	2.88297	0.0895205	0.431832	1	0.0397163	0.335363	k__Bacteria; p__Firmicutes; c__Clostridia; o__Clostridiales; f__Lachnospiraceae; g__Epulopiscium; s__
295350	2.88297	0.0895205	0.431832	1	0.0632125	0.57345	k__Bacteria; p__Firmicutes; c__Clostridia; o__Clostridiales; f__; g__; s__
540770	2.88297	0.0895205	0.431832	1	0.0394025	0.186227	k__Bacteria; p__Firmicutes; c__Clostridia; o__Clostridiales; f__; g__; s__
668257	2.88297	0.0895205	0.431832	1	0.0397163	0.499533	k__Bacteria; p__Firmicutes; c__Clostridia; o__Clostridiales; f__; g__; s__
341966	2.88297	0.0895205	0.431832	1	0.0632125	0.912082	k__Bacteria; p__Bacteroidetes; c__Bacteroidia; o__Bacteroidales; f__; g__; s__
4324040	2.88297	0.0895205	0.431832	1	0.0343625	0.233732	k__Bacteria; p__Firmicutes; c__Clostridia; o__Clostridiales; f__Clostridiaceae; g__Clostridium; s__
776708	2.88297	0.0895205	0.431832	1	0.0397163	0.286708	k__Bacteria; p__Firmicutes; c__Clostridia; o__Clostridiales; f__Ruminococcaceae; g__; s__
983033	2.88297	0.0895205	0.431832	1	0.0366763	0.271085	k__Bacteria; p__Firmicutes; c__Clostridia; o__Clostridiales; f__Lachnospiraceae; g__; s__
4464969	2.88297	0.0895205	0.431832	1	0.0394025	0.178238	k__Bacteria; p__Firmicutes; c__Clostridia; o__Clostridiales; f__Ruminococcaceae; g__; s__
851567	2.88297	0.0895205	0.431832	1	0.072245	1.25183	k__Bacteria; p__Actinobacteria; c__Actinobacteria; o__Actinomycetales; f__Microbacteriaceae; g__Microbacterium; s__
356624	2.88297	0.0895205	0.431832	1	0.0397163	0.891655	k__Bacteria; p__Firmicutes; c__Clostridia; o__Clostridiales; f__[Mogibacteriaceae]; g__; s__
579293	2.88297	0.0895205	0.431832	1	0.0366763	0.229692	k__Bacteria; p__Firmicutes; c__Clostridia; o__Clostridiales; f__Ruminococcaceae; g__; s__
555951	2.88297	0.0895205	0.431832	1	0.0343625	0.228763	k__Bacteria; p__Cyanobacteria; c__4C0d-2; o__YS2; f__; g__; s__
New.ReferenceOTU35	2.88297	0.0895205	0.431832	1	0.0366763	0.17472	k__Bacteria; p__Firmicutes; c__Clostridia; o__Clostridiales; f__Lachnospiraceae
New.ReferenceOTU239	2.88297	0.0895205	0.431832	1	0.0397163	1.49584	k__Bacteria; p__Fibrobacteres; c__Fibrobacteria; o__Fibrobacterales; f__Fibrobacteraceae; g__Fibrobacter; s__succinogenes
New.ReferenceOTU626	2.88297	0.0895205	0.431832	1	0.0394025	0.268092	k__Bacteria; p__Firmicutes; c__Clostridia; o__Clostridiales; f__Ruminococcaceae; g__; s__
New.ReferenceOTU546	2.88297	0.0895205	0.431832	1	0.0394025	1.33733	k__Bacteria; p__Firmicutes; c__Clostridia; o__Clostridiales; f__Lachnospiraceae; g__; s__
New.CleanUp.ReferenceOTU3905	2.88297	0.0895205	0.431832	1	0.0343625	0.358622	k__Bacteria; p__Firmicutes; c__Clostridia; o__Clostridiales; f__Ruminococcaceae; g__; s__
New.CleanUp.ReferenceOTU6243	2.88297	0.0895205	0.431832	1	0.0397163	0.278403	k__Bacteria; p__Firmicutes; c__Clostridia; o__Clostridiales; f__Ruminococcaceae; g__Ruminococcus; s__flavefaciens
New.CleanUp.ReferenceOTU6670	2.88297	0.0895205	0.431832	1	0.0343625	0.192543	k__Bacteria; p__Firmicutes; c__Clostridia; o__Clostridiales; f__Ruminococcaceae; g__; s__
New.CleanUp.ReferenceOTU8160	2.88297	0.0895205	0.431832	1	0.0394025	0.236447	k__Bacteria; p__Firmicutes; c__Clostridia; o__Clostridiales; f__Ruminococcaceae; g__Ruminococcus; s__flavefaciens
New.CleanUp.ReferenceOTU8895	2.88297	0.0895205	0.431832	1	0.0343625	0.23727	k__Bacteria; p__Firmicutes; c__Clostridia; o__Clostridiales; f__Lachnospiraceae; g__; s__
New.CleanUp.ReferenceOTU10827	2.88297	0.0895205	0.431832	1	0.0632125	0.654797	k__Bacteria; p__Elusimicrobia; c__Endomicrobia; o__; f__; g__; s__
New.CleanUp.ReferenceOTU11417	2.88297	0.0895205	0.431832	1	0.0366763	0.227572	k__Bacteria; p__Firmicutes; c__Erysipelotrichi; o__Erysipelotrichales; f__Erysipelotrichaceae; g__; s__
New.CleanUp.ReferenceOTU14364	2.88297	0.0895205	0.431832	1	0.0343625	0.233732	k__Bacteria; p__Bacteroidetes; c__Bacteroidia; o__Bacteroidales; f__; g__; s__
New.CleanUp.ReferenceOTU15605	2.88297	0.0895205	0.431832	1	0.0366763	0.260535	k__Bacteria; p__Firmicutes; c__Clostridia; o__Clostridiales; f__Lachnospiraceae; g__Dorea; s__
New.CleanUp.ReferenceOTU16308	2.88297	0.0895205	0.431832	1	0.0397163	0.220048	k__Bacteria; p__Spirochaetes; c__Spirochaetes; o__Spirochaetales; f__Spirochaetaceae; g__Treponema; s__
New.CleanUp.ReferenceOTU17773	2.88297	0.0895205	0.431832	1	0.0366763	0.178238	k__Bacteria; p__Firmicutes; c__Clostridia; o__Clostridiales; f__[Mogibacteriaceae]; g__; s__
New.CleanUp.ReferenceOTU18233	2.88297	0.0895205	0.431832	1	0.0366763	0.264768	k__Bacteria; p__Firmicutes; c__Clostridia; o__Clostridiales; f__Lachnospiraceae; g__; s__
New.CleanUp.ReferenceOTU18816	2.88297	0.0895205	0.431832	1	0.0343625	0.176392	k__Bacteria; p__Firmicutes; c__Clostridia; o__Clostridiales; f__; g__; s__
New.CleanUp.ReferenceOTU21266	2.88297	0.0895205	0.431832	1	0.0931913	0.640753	k__Bacteria; p__Bacteroidetes; c__Bacteroidia; o__Bacteroidales; f__S24-7; g__; s__
New.CleanUp.ReferenceOTU23237	2.88297	0.0895205	0.431832	1	0.0366763	0.223228	k__Bacteria; p__Firmicutes; c__Clostridia; o__Clostridiales; f__[Mogibacteriaceae]; g__; s__
New.CleanUp.ReferenceOTU23354	2.88297	0.0895205	0.431832	1	0.0397163	0.311572	U; n; a; s; s; i; g; n; e; d
New.CleanUp.ReferenceOTU24741	2.88297	0.0895205	0.431832	1	0.0366763	0.239235	k__Bacteria; p__Bacteroidetes; c__Bacteroidia; o__Bacteroidales; f__; g__; s__
New.CleanUp.ReferenceOTU28092	2.88297	0.0895205	0.431832	1	0.0366763	0.18961	k__Bacteria; p__Firmicutes; c__Clostridia; o__Clostridiales; f__Ruminococcaceae; g__; s__
New.CleanUp.ReferenceOTU28384	2.88297	0.0895205	0.431832	1	0.0366763	0.311572	k__Bacteria; p__Verrucomicrobia; c__Verrucomicrobiae; o__Verrucomicrobiales; f__Verrucomicrobiaceae; g__Akkermansia; s__
New.CleanUp.ReferenceOTU36413	2.88297	0.0895205	0.431832	1	0.0343625	0.172543	k__Bacteria; p__Firmicutes; c__Clostridia; o__Clostridiales; f__Ruminococcaceae; g__; s__
New.CleanUp.ReferenceOTU38344	2.88297	0.0895205	0.431832	1	0.0397163	0.182708	k__Bacteria; p__Firmicutes; c__Clostridia; o__Clostridiales; f__; g__; s__
New.CleanUp.ReferenceOTU38919	2.88297	0.0895205	0.431832	1	0.0632125	0.520483	k__Bacteria; p__Firmicutes; c__Clostridia; o__Clostridiales; f__; g__; s__
New.CleanUp.ReferenceOTU39317	2.88297	0.0895205	0.431832	1	0.0632125	0.45139	k__Bacteria; p__Firmicutes; c__Clostridia; o__Clostridiales; f__Lachnospiraceae; g__; s__
New.CleanUp.ReferenceOTU39931	2.88297	0.0895205	0.431832	1	0.0343625	0.172543	k__Bacteria; p__Firmicutes; c__Clostridia; o__Clostridiales; f__Lachnospiraceae; g__; s__
New.CleanUp.ReferenceOTU41088	2.88297	0.0895205	0.431832	1	0.123685	0.553617	k__Bacteria; p__Spirochaetes; c__Spirochaetes; o__Spirochaetales; f__Spirochaetaceae; g__Treponema; s__
New.CleanUp.ReferenceOTU45545	2.88297	0.0895205	0.431832	1	0.0343625	0.220048	k__Bacteria; p__Firmicutes; c__Clostridia; o__Clostridiales; f__Ruminococcaceae; g__; s__
New.CleanUp.ReferenceOTU50027	2.88297	0.0895205	0.431832	1	0.0397163	0.380742	k__Bacteria; p__Bacteroidetes; c__Bacteroidia; o__Bacteroidales; f__Prevotellaceae; g__Prevotella; s__
New.CleanUp.ReferenceOTU50585	2.88297	0.0895205	0.431832	1	0.0394025	0.281173	k__Bacteria; p__Firmicutes; c__Clostridia; o__Clostridiales; f__Lachnospiraceae
New.CleanUp.ReferenceOTU52965	2.88297	0.0895205	0.431832	1	0.0397163	0.45686	k__Bacteria; p__Firmicutes; c__Clostridia; o__Clostridiales; f__Lachnospiraceae; g__Dorea
New.CleanUp.ReferenceOTU53966	2.88297	0.0895205	0.431832	1	0.0397163	0.224685	k__Bacteria; p__Firmicutes; c__Clostridia; o__Clostridiales; f__Lachnospiraceae; g__; s__
New.CleanUp.ReferenceOTU55032	2.88297	0.0895205	0.431832	1	0.0343625	0.384177	k__Bacteria; p__Firmicutes; c__Clostridia; o__Clostridiales; f__Dehalobacteriaceae; g__; s__
New.CleanUp.ReferenceOTU55461	2.88297	0.0895205	0.431832	1	0.0343625	0.51277	k__Bacteria; p__Bacteroidetes; c__Bacteroidia; o__Bacteroidales; f__RF16; g__; s__
New.CleanUp.ReferenceOTU55730	2.88297	0.0895205	0.431832	1	0.0394025	0.182708	k__Bacteria; p__Firmicutes; c__Clostridia; o__Clostridiales; f__Lachnospiraceae; g__; s__
New.CleanUp.ReferenceOTU56179	2.88297	0.0895205	0.431832	1	0.0394025	0.393255	k__Bacteria; p__Firmicutes; c__Clostridia; o__Clostridiales; f__Lachnospiraceae; g__Blautia; s__
New.CleanUp.ReferenceOTU56655	2.88297	0.0895205	0.431832	1	0.0397163	0.274218	k__Bacteria; p__Bacteroidetes; c__Bacteroidia; o__Bacteroidales; f__; g__; s__
New.CleanUp.ReferenceOTU57794	2.88297	0.0895205	0.431832	1	0.0394025	0.176392	k__Bacteria; p__Firmicutes; c__Clostridia; o__Clostridiales; f__; g__; s__
New.CleanUp.ReferenceOTU61975	2.88297	0.0895205	0.431832	1	0.0343625	0.324072	k__Bacteria; p__Firmicutes; c__Clostridia; o__Clostridiales; f__Christensenellaceae; g__; s__
New.CleanUp.ReferenceOTU65091	2.88297	0.0895205	0.431832	1	0.0343625	0.176392	k__Bacteria; p__Proteobacteria; c__Deltaproteobacteria; o__Desulfovibrionales; f__Desulfovibrionaceae; g__Desulfovibrio; s__
New.CleanUp.ReferenceOTU66664	2.88297	0.0895205	0.431832	1	0.0671387	0.565223	k__Bacteria; p__Bacteroidetes; c__Bacteroidia; o__Bacteroidales; f__Porphyromonadaceae; g__Paludibacter; s__
New.CleanUp.ReferenceOTU68183	2.88297	0.0895205	0.431832	1	0.072245	0.418867	k__Bacteria; p__Fibrobacteres; c__Fibrobacteria; o__Fibrobacterales; f__Fibrobacteraceae; g__Fibrobacter; s__succinogenes
New.CleanUp.ReferenceOTU68546	2.88297	0.0895205	0.431832	1	0.0394025	0.18961	k__Bacteria; p__Firmicutes; c__Clostridia; o__Clostridiales; f__; g__; s__
New.CleanUp.ReferenceOTU69001	2.88297	0.0895205	0.431832	1	0.0343625	0.282252	k__Bacteria; p__Firmicutes; c__Clostridia; o__Clostridiales; f__[Mogibacteriaceae]; g__; s__
New.CleanUp.ReferenceOTU70767	2.88297	0.0895205	0.431832	1	0.0397163	0.229692	k__Bacteria; p__Firmicutes; c__Clostridia; o__Clostridiales; f__Veillonellaceae; g__Phascolarctobacterium; s__
New.CleanUp.ReferenceOTU71030	2.88297	0.0895205	0.431832	1	0.0343625	1.79597	k__Bacteria; p__Bacteroidetes; c__Bacteroidia; o__Bacteroidales; f__[Paraprevotellaceae]; g__YRC22; s__
New.CleanUp.ReferenceOTU72605	2.88297	0.0895205	0.431832	1	0.0397163	0.192543	k__Bacteria; p__Firmicutes; c__Clostridia; o__Clostridiales; f__[Mogibacteriaceae]; g__Mogibacterium; s__
New.CleanUp.ReferenceOTU73234	2.88297	0.0895205	0.431832	1	0.0343625	0.228068	k__Bacteria; p__Firmicutes; c__Clostridia; o__Clostridiales; f__Ruminococcaceae; g__; s__
New.CleanUp.ReferenceOTU74403	2.88297	0.0895205	0.431832	1	0.0366763	0.182708	k__Bacteria; p__Firmicutes; c__Clostridia; o__Clostridiales; f__; g__; s__
New.CleanUp.ReferenceOTU75167	2.88297	0.0895205	0.431832	1	0.0343625	0.178238	k__Bacteria; p__Firmicutes; c__Clostridia; o__Clostridiales; f__; g__; s__
New.CleanUp.ReferenceOTU76695	2.88297	0.0895205	0.431832	1	0.0397163	0.946933	k__Bacteria; p__Firmicutes; c__Clostridia; o__Clostridiales; f__Ruminococcaceae; g__; s__
New.CleanUp.ReferenceOTU76949	2.88297	0.0895205	0.431832	1	0.0397163	0.171337	k__Bacteria; p__Firmicutes; c__Clostridia; o__Clostridiales; f__[Mogibacteriaceae]; g__; s__
New.CleanUp.ReferenceOTU77568	2.88297	0.0895205	0.431832	1	0.0394025	0.222373	k__Bacteria; p__Firmicutes; c__Clostridia; o__Clostridiales; f__[Mogibacteriaceae]; g__; s__
New.CleanUp.ReferenceOTU79703	2.88297	0.0895205	0.431832	1	0.0366763	0.172543	k__Bacteria; p__Firmicutes; c__Clostridia; o__Clostridiales; f__[Mogibacteriaceae]; g__; s__
New.CleanUp.ReferenceOTU80922	2.88297	0.0895205	0.431832	1	0.0366763	0.179775	k__Bacteria; p__Firmicutes; c__Clostridia; o__Clostridiales; f__Eubacteriaceae; g__Pseudoramibacter_Eubacterium; s__
New.CleanUp.ReferenceOTU81660	2.88297	0.0895205	0.431832	1	0.0397163	0.259205	k__Bacteria; p__Firmicutes; c__Clostridia; o__Clostridiales; f__Lachnospiraceae; g__; s__
New.CleanUp.ReferenceOTU84986	2.88297	0.0895205	0.431832	1	0.0397163	0.511965	k__Bacteria; p__Firmicutes; c__Clostridia; o__Clostridiales; f__Lachnospiraceae
New.CleanUp.ReferenceOTU86939	2.88297	0.0895205	0.431832	1	0.0366763	0.240653	k__Bacteria; p__Bacteroidetes; c__Bacteroidia; o__Bacteroidales; f__; g__; s__
New.CleanUp.ReferenceOTU89916	2.88297	0.0895205	0.431832	1	0.0394025	0.399142	k__Bacteria; p__Cyanobacteria; c__4C0d-2; o__YS2; f__; g__; s__
New.CleanUp.ReferenceOTU90055	2.88297	0.0895205	0.431832	1	0.0343625	0.220048	k__Bacteria; p__Firmicutes; c__Clostridia; o__Clostridiales; f__[Mogibacteriaceae]; g__; s__
New.CleanUp.ReferenceOTU91018	2.88297	0.0895205	0.431832	1	0.0343625	0.17472	k__Bacteria; p__Firmicutes; c__Clostridia; o__Clostridiales; f__Ruminococcaceae; g__; s__
New.CleanUp.ReferenceOTU93962	2.88297	0.0895205	0.431832	1	0.0397163	0.17886	k__Bacteria; p__Firmicutes; c__Clostridia; o__Clostridiales; f__Ruminococcaceae; g__; s__
New.CleanUp.ReferenceOTU94483	2.88297	0.0895205	0.431832	1	0.0397163	0.171337	k__Bacteria; p__Fibrobacteres; c__Fibrobacteria; o__Fibrobacterales; f__Fibrobacteraceae; g__Fibrobacter; s__succinogenes
New.CleanUp.ReferenceOTU96815	2.88297	0.0895205	0.431832	1	0.0343625	0.484703	k__Bacteria; p__Fibrobacteres; c__Fibrobacteria; o__Fibrobacterales; f__Fibrobacteraceae; g__Fibrobacter; s__succinogenes
New.CleanUp.ReferenceOTU97079	2.88297	0.0895205	0.431832	1	0.0394025	0.315532	k__Bacteria; p__Firmicutes; c__Clostridia; o__Clostridiales; f__Ruminococcaceae; g__; s__
New.CleanUp.ReferenceOTU97105	2.88297	0.0895205	0.431832	1	0.0366763	0.221255	k__Bacteria; p__Firmicutes; c__Clostridia; o__Clostridiales; f__Lachnospiraceae; g__; s__
New.CleanUp.ReferenceOTU101956	2.88297	0.0895205	0.431832	1	0.0366763	0.224685	k__Bacteria; p__Firmicutes; c__Clostridia; o__Clostridiales; f__; g__; s__
New.CleanUp.ReferenceOTU105472	2.88297	0.0895205	0.431832	1	0.0397163	0.856772	k__Bacteria; p__Bacteroidetes; c__Bacteroidia; o__Bacteroidales; f__; g__; s__
New.CleanUp.ReferenceOTU105754	2.88297	0.0895205	0.431832	1	0.0397163	0.258565	U; n; a; s; s; i; g; n; e; d
New.CleanUp.ReferenceOTU108268	2.88297	0.0895205	0.431832	1	0.0366763	0.216057	k__Bacteria; p__Firmicutes; c__Clostridia; o__Clostridiales; f__Lachnospiraceae
New.CleanUp.ReferenceOTU110075	2.88297	0.0895205	0.431832	1	0.0394025	0.319937	k__Bacteria; p__Firmicutes; c__Clostridia; o__Clostridiales; f__Lachnospiraceae; g__; s__
New.CleanUp.ReferenceOTU117903	2.88297	0.0895205	0.431832	1	0.0394025	0.679703	k__Bacteria; p__Actinobacteria; c__Coriobacteriia; o__Coriobacteriales; f__Coriobacteriaceae; g__; s__
New.CleanUp.ReferenceOTU119983	2.88297	0.0895205	0.431832	1	0.0343625	0.359408	k__Bacteria; p__Firmicutes; c__Clostridia; o__Clostridiales; f__; g__; s__
New.CleanUp.ReferenceOTU121407	2.88297	0.0895205	0.431832	1	0.0343625	0.234458	k__Bacteria; p__Cyanobacteria; c__4C0d-2; o__YS2; f__; g__; s__
New.CleanUp.ReferenceOTU128929	2.88297	0.0895205	0.431832	1	0.0366763	0.514488	k__Bacteria; p__Firmicutes; c__Clostridia; o__Clostridiales; f__Ruminococcaceae; g__; s__
New.CleanUp.ReferenceOTU131877	2.88297	0.0895205	0.431832	1	0.0397163	0.171337	k__Bacteria; p__Firmicutes; c__Clostridia; o__Clostridiales; f__Veillonellaceae; g__Phascolarctobacterium; s__
New.CleanUp.ReferenceOTU134110	2.88297	0.0895205	0.431832	1	0.0343625	0.181172	k__Bacteria; p__Firmicutes; c__Clostridia; o__Clostridiales; f__; g__; s__
New.CleanUp.ReferenceOTU135591	2.88297	0.0895205	0.431832	1	0.0366763	0.182087	k__Bacteria; p__Firmicutes; c__Clostridia; o__Clostridiales; f__Ruminococcaceae
New.CleanUp.ReferenceOTU135648	2.88297	0.0895205	0.431832	1	0.0991175	0.868678	k__Bacteria; p__Bacteroidetes; c__Bacteroidia; o__Bacteroidales; f__Bacteroidaceae; g__Bacteroides; s__
New.CleanUp.ReferenceOTU140958	2.88297	0.0895205	0.431832	1	0.0397163	0.267488	k__Bacteria; p__Firmicutes; c__Clostridia; o__Clostridiales; f__Lachnospiraceae; g__; s__
New.CleanUp.ReferenceOTU142279	2.88297	0.0895205	0.431832	1	0.0343625	0.171337	k__Bacteria; p__Firmicutes; c__Clostridia; o__Clostridiales; f__; g__; s__
New.CleanUp.ReferenceOTU144034	2.88297	0.0895205	0.431832	1	0.0394025	0.304048	k__Bacteria; p__Firmicutes; c__Clostridia; o__Clostridiales; f__[Mogibacteriaceae]; g__; s__
New.CleanUp.ReferenceOTU144543	2.88297	0.0895205	0.431832	1	0.072245	0.588582	k__Bacteria; p__Firmicutes; c__Clostridia; o__Clostridiales; f__; g__; s__
New.CleanUp.ReferenceOTU146309	2.88297	0.0895205	0.431832	1	0.07172	0.63786	k__Bacteria; p__Firmicutes; c__Clostridia; o__Clostridiales; f__Ruminococcaceae; g__Ruminococcus; s__
New.CleanUp.ReferenceOTU149758	2.88297	0.0895205	0.431832	1	0.0397163	0.21485	k__Bacteria; p__Bacteroidetes; c__Bacteroidia; o__Bacteroidales; f__; g__; s__
New.CleanUp.ReferenceOTU155792	2.88297	0.0895205	0.431832	1	0.0343625	0.175927	k__Bacteria; p__Firmicutes; c__Clostridia; o__Clostridiales; f__Lachnospiraceae
New.CleanUp.ReferenceOTU156678	2.88297	0.0895205	0.431832	1	0.0343625	0.17886	k__Bacteria; p__Firmicutes; c__Clostridia; o__Clostridiales; f__; g__; s__
New.CleanUp.ReferenceOTU157117	2.88297	0.0895205	0.431832	1	0.0343625	0.36725	k__Bacteria; p__Firmicutes; c__Clostridia; o__Clostridiales; f__Lachnospiraceae; g__; s__
New.CleanUp.ReferenceOTU157683	2.88297	0.0895205	0.431832	1	0.0343625	0.182087	k__Bacteria; p__Bacteroidetes; c__Bacteroidia; o__Bacteroidales; f__RF16; g__; s__
New.CleanUp.ReferenceOTU158765	2.88297	0.0895205	0.431832	1	0.0366763	0.481223	k__Bacteria; p__Firmicutes; c__Clostridia; o__Clostridiales; f__Lachnospiraceae; g__; s__
New.CleanUp.ReferenceOTU159311	2.88297	0.0895205	0.431832	1	0.0343625	0.291485	k__Bacteria; p__Firmicutes; c__Clostridia; o__Clostridiales; f__Ruminococcaceae; g__; s__
New.CleanUp.ReferenceOTU159533	2.88297	0.0895205	0.431832	1	0.0397163	0.303627	k__Bacteria; p__Firmicutes; c__Clostridia; o__Clostridiales; f__Lachnospiraceae; g__Blautia; s__
New.CleanUp.ReferenceOTU165402	2.88297	0.0895205	0.431832	1	0.0343625	0.341237	k__Bacteria; p__Bacteroidetes; c__Bacteroidia; o__Bacteroidales; f__[Paraprevotellaceae]; g__CF231; s__
New.CleanUp.ReferenceOTU169449	2.88297	0.0895205	0.431832	1	0.0343625	0.220048	k__Bacteria; p__Bacteroidetes; c__Bacteroidia; o__Bacteroidales; f__Prevotellaceae; g__Prevotella; s__
New.CleanUp.ReferenceOTU172302	2.88297	0.0895205	0.431832	1	0.0394025	0.59309	k__Bacteria; p__Firmicutes; c__Clostridia; o__Clostridiales; f__Lachnospiraceae; g__Coprococcus; s__
New.CleanUp.ReferenceOTU181459	2.88297	0.0895205	0.431832	1	0.0632125	0.7133	k__Bacteria; p__Firmicutes; c__Clostridia; o__Clostridiales; f__Christensenellaceae; g__; s__
New.CleanUp.ReferenceOTU183904	2.88297	0.0895205	0.431832	1	0.0343625	0.21524	k__Bacteria; p__Firmicutes; c__Clostridia; o__Clostridiales; f__; g__; s__
New.CleanUp.ReferenceOTU184510	2.88297	0.0895205	0.431832	1	0.0343625	0.225103	k__Bacteria; p__Firmicutes; c__Clostridia; o__Clostridiales; f__Veillonellaceae; g__Phascolarctobacterium; s__
New.CleanUp.ReferenceOTU187868	2.88297	0.0895205	0.431832	1	0.0394025	0.179775	k__Bacteria; p__Firmicutes; c__Clostridia; o__Clostridiales; f__Christensenellaceae; g__; s__
New.CleanUp.ReferenceOTU187929	2.88297	0.0895205	0.431832	1	0.0397163	0.309793	k__Bacteria; p__Bacteroidetes; c__Bacteroidia; o__Bacteroidales; f__; g__; s__
New.CleanUp.ReferenceOTU188652	2.88297	0.0895205	0.431832	1	0.0343625	0.177032	k__Bacteria; p__Firmicutes; c__Clostridia; o__Clostridiales; f__Lachnospiraceae; g__; s__
New.CleanUp.ReferenceOTU189682	2.88297	0.0895205	0.431832	1	0.0343625	0.266103	k__Bacteria; p__Firmicutes; c__Clostridia; o__Clostridiales; f__; g__; s__
New.CleanUp.ReferenceOTU189816	2.88297	0.0895205	0.431832	1	0.0343625	0.55162	k__Bacteria; p__Firmicutes; c__Clostridia; o__Clostridiales; f__; g__; s__
New.CleanUp.ReferenceOTU191950	2.88297	0.0895205	0.431832	1	0.0366763	0.229692	k__Bacteria; p__Firmicutes; c__Erysipelotrichi; o__Erysipelotrichales; f__Erysipelotrichaceae; g__; s__
New.CleanUp.ReferenceOTU192771	2.88297	0.0895205	0.431832	1	0.115261	0.82125	k__Bacteria; p__Firmicutes; c__Clostridia; o__Clostridiales; f__Ruminococcaceae; g__; s__
New.CleanUp.ReferenceOTU192791	2.88297	0.0895205	0.431832	1	0.0366763	0.327882	k__Bacteria; p__Bacteroidetes; c__Bacteroidia; o__Bacteroidales; f__; g__; s__
New.CleanUp.ReferenceOTU193748	2.88297	0.0895205	0.431832	1	0.0397163	0.223087	k__Bacteria; p__Actinobacteria; c__Coriobacteriia; o__Coriobacteriales; f__Coriobacteriaceae; g__Adlercreutzia; s__
New.CleanUp.ReferenceOTU195370	2.88297	0.0895205	0.431832	1	0.0366763	0.223087	k__Bacteria; p__Bacteroidetes; c__Bacteroidia; o__Bacteroidales; f__; g__; s__
New.CleanUp.ReferenceOTU195678	2.88297	0.0895205	0.431832	1	0.0397163	0.171337	k__Bacteria; p__Firmicutes; c__Clostridia; o__Clostridiales; f__Veillonellaceae; g__Phascolarctobacterium; s__
New.CleanUp.ReferenceOTU197539	2.88297	0.0895205	0.431832	1	0.0366763	0.175927	k__Bacteria; p__Firmicutes; c__Clostridia; o__Clostridiales; f__Ruminococcaceae; g__; s__
New.CleanUp.ReferenceOTU198329	2.88297	0.0895205	0.431832	1	0.0343625	0.183915	k__Bacteria; p__Spirochaetes; c__Spirochaetes; o__Spirochaetales; f__Spirochaetaceae; g__Treponema; s__
New.CleanUp.ReferenceOTU199093	2.88297	0.0895205	0.431832	1	0.0394025	0.3684	k__Bacteria; p__Bacteroidetes; c__Bacteroidia; o__Bacteroidales; f__; g__; s__
New.CleanUp.ReferenceOTU200037	2.88297	0.0895205	0.431832	1	0.0658	0.66575	k__Bacteria; p__Firmicutes; c__Clostridia; o__Clostridiales; f__; g__; s__
New.CleanUp.ReferenceOTU202363	2.88297	0.0895205	0.431832	1	0.0397163	0.222373	k__Bacteria; p__Firmicutes; c__Clostridia; o__Clostridiales; f__Lachnospiraceae; g__; s__
New.CleanUp.ReferenceOTU206791	2.88297	0.0895205	0.431832	1	0.0343625	0.2666	k__Bacteria; p__Bacteroidetes; c__Bacteroidia; o__Bacteroidales; f__; g__; s__
New.CleanUp.ReferenceOTU207021	2.88297	0.0895205	0.431832	1	0.0366763	0.21485	k__Bacteria; p__Firmicutes; c__Clostridia; o__Clostridiales; f__; g__; s__
New.CleanUp.ReferenceOTU208459	2.88297	0.0895205	0.431832	1	0.0397163	0.21938	k__Bacteria; p__Firmicutes; c__Clostridia; o__Clostridiales; f__Clostridiaceae; g__Clostridium; s__
New.CleanUp.ReferenceOTU208555	2.88297	0.0895205	0.431832	1	0.0343625	0.561397	k__Bacteria; p__Firmicutes; c__Clostridia; o__Clostridiales; f__; g__; s__
New.CleanUp.ReferenceOTU209268	2.88297	0.0895205	0.431832	1	0.0366763	0.510172	k__Bacteria; p__Tenericutes; c__Mollicutes; o__RF39; f__; g__; s__
New.CleanUp.ReferenceOTU209600	2.88297	0.0895205	0.431832	1	0.0397163	0.251682	k__Bacteria; p__Firmicutes; c__Clostridia; o__Clostridiales; f__; g__; s__
New.CleanUp.ReferenceOTU209981	2.88297	0.0895205	0.431832	1	0.0397163	0.45692	k__Bacteria; p__Firmicutes; c__Clostridia; o__Clostridiales; f__; g__; s__
New.CleanUp.ReferenceOTU213118	2.88297	0.0895205	0.431832	1	0.0343625	0.225075	k__Bacteria; p__Firmicutes; c__Clostridia; o__Clostridiales; f__Veillonellaceae; g__Phascolarctobacterium; s__
New.CleanUp.ReferenceOTU215704	2.88297	0.0895205	0.431832	1	0.0366763	0.18502	k__Bacteria; p__Bacteroidetes; c__Bacteroidia; o__Bacteroidales; f__; g__; s__
New.CleanUp.ReferenceOTU215708	2.88297	0.0895205	0.431832	1	0.0343625	0.222763	k__Bacteria; p__Bacteroidetes; c__Bacteroidia; o__Bacteroidales; f__Prevotellaceae; g__Prevotella; s__
New.CleanUp.ReferenceOTU216144	2.88297	0.0895205	0.431832	1	0.0366763	0.531742	k__Bacteria; p__Firmicutes; c__Clostridia; o__Clostridiales; f__Lachnospiraceae; g__; s__
New.CleanUp.ReferenceOTU217713	2.88297	0.0895205	0.431832	1	0.0394025	0.459357	k__Bacteria; p__Firmicutes; c__Clostridia; o__Clostridiales; f__Ruminococcaceae; g__; s__
New.CleanUp.ReferenceOTU219458	2.88297	0.0895205	0.431832	1	0.0394025	0.240653	k__Bacteria; p__Firmicutes; c__Clostridia; o__Clostridiales; f__Lachnospiraceae; g__; s__
New.CleanUp.ReferenceOTU224616	2.88297	0.0895205	0.431832	1	0.0397163	0.179775	k__Bacteria; p__Firmicutes; c__Clostridia; o__Clostridiales; f__Ruminococcaceae; g__Ruminococcus; s__
New.CleanUp.ReferenceOTU225147	2.88297	0.0895205	0.431832	1	0.0671387	0.70145	U; n; a; s; s; i; g; n; e; d
New.CleanUp.ReferenceOTU226332	2.88297	0.0895205	0.431832	1	0.0366763	0.376485	k__Bacteria; p__Firmicutes; c__Clostridia; o__Clostridiales; f__Lachnospiraceae; g__; s__
New.CleanUp.ReferenceOTU226569	2.88297	0.0895205	0.431832	1	0.0397163	0.171337	k__Bacteria; p__Firmicutes; c__Clostridia; o__Clostridiales; f__Lachnospiraceae; g__Coprococcus; s__
New.CleanUp.ReferenceOTU226844	2.88297	0.0895205	0.431832	1	0.0343625	0.338855	k__Bacteria; p__Firmicutes; c__Clostridia; o__Clostridiales; f__Lachnospiraceae
New.CleanUp.ReferenceOTU227208	2.88297	0.0895205	0.431832	1	0.0366763	0.593647	k__Bacteria; p__Firmicutes; c__Clostridia; o__Clostridiales; f__Ruminococcaceae; g__; s__
New.CleanUp.ReferenceOTU229640	2.88297	0.0895205	0.431832	1	0.0366763	0.228923	k__Bacteria; p__Bacteroidetes; c__Bacteroidia; o__Bacteroidales; f__; g__; s__
New.CleanUp.ReferenceOTU234340	2.88297	0.0895205	0.431832	1	0.0394025	0.222373	k__Bacteria; p__Firmicutes; c__Clostridia; o__Clostridiales; f__; g__; s__
New.CleanUp.ReferenceOTU234388	2.88297	0.0895205	0.431832	1	0.0343625	0.182087	k__Bacteria; p__Firmicutes; c__Clostridia; o__Clostridiales; f__Ruminococcaceae; g__; s__
New.CleanUp.ReferenceOTU234662	2.88297	0.0895205	0.431832	1	0.0343625	0.67427	k__Bacteria; p__Firmicutes; c__Clostridia; o__Clostridiales; f__[Mogibacteriaceae]; g__Mogibacterium; s__
New.CleanUp.ReferenceOTU239227	2.88297	0.0895205	0.431832	1	0.0397163	0.18961	k__Bacteria; p__Firmicutes; c__Clostridia; o__Clostridiales; f__Lachnospiraceae; g__; s__
New.CleanUp.ReferenceOTU240167	2.88297	0.0895205	0.431832	1	0.0397163	0.492338	k__Bacteria; p__Firmicutes; c__Clostridia; o__Clostridiales; f__[Mogibacteriaceae]; g__; s__
New.CleanUp.ReferenceOTU240292	2.88297	0.0895205	0.431832	1	0.0397163	0.18961	k__Bacteria; p__Firmicutes; c__Clostridia; o__Clostridiales; f__Ruminococcaceae; g__Oscillospira; s__
New.CleanUp.ReferenceOTU240541	2.88297	0.0895205	0.431832	1	0.0397163	0.172543	k__Bacteria; p__Firmicutes; c__Clostridia; o__Clostridiales; f__Lachnospiraceae; g__; s__
New.CleanUp.ReferenceOTU242053	2.88297	0.0895205	0.431832	1	0.0343625	0.171337	k__Bacteria; p__Bacteroidetes; c__Bacteroidia; o__Bacteroidales; f__[Paraprevotellaceae]; g__YRC22; s__
New.CleanUp.ReferenceOTU245330	2.88297	0.0895205	0.431832	1	0.0343625	0.275337	k__Bacteria; p__Spirochaetes; c__Spirochaetes; o__Spirochaetales; f__Spirochaetaceae; g__Treponema; s__
New.CleanUp.ReferenceOTU247336	2.88297	0.0895205	0.431832	1	0.0880787	0.96835	k__Bacteria; p__Firmicutes; c__Clostridia; o__Clostridiales; f__; g__; s__
New.CleanUp.ReferenceOTU248181	2.88297	0.0895205	0.431832	1	0.07172	0.40657	k__Bacteria; p__Firmicutes; c__Clostridia; o__Clostridiales; f__[Mogibacteriaceae]; g__; s__
New.CleanUp.ReferenceOTU248888	2.88297	0.0895205	0.431832	1	0.129413	0.969217	k__Bacteria; p__Bacteroidetes; c__Bacteroidia; o__Bacteroidales; f__; g__; s__
New.CleanUp.ReferenceOTU253262	2.88297	0.0895205	0.431832	1	0.0343625	0.297743	k__Bacteria; p__Firmicutes; c__Clostridia; o__Clostridiales; f__Dehalobacteriaceae; g__; s__
New.CleanUp.ReferenceOTU253568	2.88297	0.0895205	0.431832	1	0.0343625	0.182708	k__Bacteria; p__Actinobacteria; c__Coriobacteriia; o__Coriobacteriales; f__Coriobacteriaceae; g__Adlercreutzia; s__
New.CleanUp.ReferenceOTU259273	2.88297	0.0895205	0.431832	1	0.0394025	0.569563	k__Bacteria; p__Bacteroidetes; c__Bacteroidia; o__Bacteroidales; f__; g__; s__
New.CleanUp.ReferenceOTU260023	2.88297	0.0895205	0.431832	1	0.0366763	0.309322	k__Bacteria; p__Firmicutes; c__Clostridia; o__Clostridiales; f__Lachnospiraceae; g__; s__
New.CleanUp.ReferenceOTU260976	2.88297	0.0895205	0.431832	1	0.0394025	0.348403	k__Bacteria; p__Firmicutes; c__Clostridia; o__Clostridiales; f__; g__; s__
New.CleanUp.ReferenceOTU261048	2.88297	0.0895205	0.431832	1	0.0366763	0.236447	k__Bacteria; p__Firmicutes; c__Clostridia; o__Clostridiales; f__Ruminococcaceae; g__; s__
New.CleanUp.ReferenceOTU262749	2.88297	0.0895205	0.431832	1	0.0343625	0.29954	k__Bacteria; p__Actinobacteria; c__Coriobacteriia; o__Coriobacteriales; f__Coriobacteriaceae; g__Adlercreutzia; s__
New.CleanUp.ReferenceOTU264725	2.88297	0.0895205	0.431832	1	0.0343625	0.178238	k__Bacteria; p__Firmicutes; c__Clostridia; o__Clostridiales; f__Lachnospiraceae; g__; s__
New.CleanUp.ReferenceOTU264912	2.88297	0.0895205	0.431832	1	0.0343625	0.252888	k__Bacteria; p__Firmicutes; c__Clostridia; o__Clostridiales; f__[Mogibacteriaceae]; g__; s__
New.CleanUp.ReferenceOTU265220	2.88297	0.0895205	0.431832	1	0.0343625	0.17886	k__Bacteria; p__Actinobacteria; c__Coriobacteriia; o__Coriobacteriales; f__Coriobacteriaceae; g__; s__
New.CleanUp.ReferenceOTU268797	2.88297	0.0895205	0.431832	1	0.0397163	0.498655	k__Bacteria; p__Firmicutes; c__Clostridia; o__Clostridiales; f__Lachnospiraceae; g__Coprococcus; s__
New.CleanUp.ReferenceOTU272267	2.88297	0.0895205	0.431832	1	0.0394025	0.222763	k__Bacteria; p__Firmicutes; c__Clostridia; o__Clostridiales; f__Ruminococcaceae; g__; s__
New.CleanUp.ReferenceOTU273165	2.88297	0.0895205	0.431832	1	0.0343625	0.29954	k__Bacteria; p__Firmicutes; c__Clostridia; o__Clostridiales; f__; g__; s__
New.CleanUp.ReferenceOTU274748	2.88297	0.0895205	0.431832	1	0.0397163	0.230752	k__Bacteria; p__Bacteroidetes; c__Bacteroidia; o__Bacteroidales; f__; g__; s__
New.CleanUp.ReferenceOTU275413	2.88297	0.0895205	0.431832	1	0.0343625	0.477968	k__Bacteria; p__Lentisphaerae; c__[Lentisphaeria]; o__Z20; f__R4-45B; g__; s__
New.CleanUp.ReferenceOTU276676	2.88297	0.0895205	0.431832	1	0.0366763	0.240442	k__Bacteria; p__Bacteroidetes; c__Bacteroidia; o__Bacteroidales; f__; g__; s__
New.CleanUp.ReferenceOTU279270	2.88297	0.0895205	0.431832	1	0.0397163	0.392187	k__Bacteria; p__Firmicutes; c__Clostridia; o__Clostridiales; f__Ruminococcaceae; g__; s__
New.CleanUp.ReferenceOTU279415	2.88297	0.0895205	0.431832	1	0.0394025	0.239235	k__Bacteria; p__Spirochaetes; c__Spirochaetes; o__Spirochaetales; f__Spirochaetaceae; g__Treponema; s__
New.CleanUp.ReferenceOTU280263	2.88297	0.0895205	0.431832	1	0.07172	1.5451	k__Bacteria; p__Bacteroidetes; c__Bacteroidia; o__Bacteroidales; f__[Paraprevotellaceae]; g__CF231; s__
New.CleanUp.ReferenceOTU285655	2.88297	0.0895205	0.431832	1	0.0394025	0.228923	k__Bacteria; p__Firmicutes; c__Clostridia; o__Clostridiales; f__Lachnospiraceae; g__; s__
New.CleanUp.ReferenceOTU290195	2.88297	0.0895205	0.431832	1	0.0343625	0.171337	k__Bacteria; p__Firmicutes; c__Clostridia; o__Clostridiales; f__Veillonellaceae; g__Phascolarctobacterium; s__
New.CleanUp.ReferenceOTU291146	2.88297	0.0895205	0.431832	1	0.0343625	0.390297	k__Bacteria; p__Bacteroidetes; c__Bacteroidia; o__Bacteroidales; f__; g__; s__
New.CleanUp.ReferenceOTU294379	2.88297	0.0895205	0.431832	1	0.0397163	0.172543	k__Bacteria; p__Firmicutes; c__Clostridia; o__Clostridiales
New.CleanUp.ReferenceOTU295172	2.88297	0.0895205	0.431832	1	0.0366763	0.222373	k__Bacteria; p__Firmicutes; c__Clostridia; o__Clostridiales; f__Lachnospiraceae; g__; s__
New.CleanUp.ReferenceOTU295592	2.88297	0.0895205	0.431832	1	0.0632125	0.751383	k__Bacteria; p__Firmicutes; c__Clostridia; o__Clostridiales; f__[Mogibacteriaceae]; g__Anaerovorax; s__
New.CleanUp.ReferenceOTU297738	2.88297	0.0895205	0.431832	1	0.0397163	0.227572	k__Bacteria; p__Firmicutes; c__Clostridia; o__Clostridiales; f__Lachnospiraceae; g__; s__
New.CleanUp.ReferenceOTU302942	2.88297	0.0895205	0.431832	1	0.0343625	0.172543	k__Bacteria; p__Firmicutes; c__Clostridia; o__Clostridiales; f__Ruminococcaceae; g__; s__
New.CleanUp.ReferenceOTU303167	2.88297	0.0895205	0.431832	1	0.136162	0.7608	k__Bacteria; p__Actinobacteria; c__Coriobacteriia; o__Coriobacteriales; f__Coriobacteriaceae; g__; s__
New.CleanUp.ReferenceOTU304157	2.88297	0.0895205	0.431832	1	0.0394025	0.352743	k__Bacteria; p__Firmicutes; c__Clostridia; o__Clostridiales; f__Dehalobacteriaceae; g__Dehalobacterium; s__
New.CleanUp.ReferenceOTU305122	2.88297	0.0895205	0.431832	1	0.0394025	0.172543	k__Bacteria; p__Firmicutes; c__Clostridia; o__Clostridiales; f__Lachnospiraceae; g__; s__
New.CleanUp.ReferenceOTU305183	2.88297	0.0895205	0.431832	1	0.0366763	0.56002	k__Bacteria; p__Firmicutes; c__Clostridia; o__Clostridiales; f__Ruminococcaceae; g__; s__
New.CleanUp.ReferenceOTU305853	2.88297	0.0895205	0.431832	1	0.0343625	0.267488	U; n; a; s; s; i; g; n; e; d
New.CleanUp.ReferenceOTU307264	2.88297	0.0895205	0.431832	1	0.0343625	0.268108	k__Bacteria; p__Bacteroidetes; c__Bacteroidia; o__Bacteroidales; f__; g__; s__
New.CleanUp.ReferenceOTU312536	2.88297	0.0895205	0.431832	1	0.0394025	0.175927	k__Bacteria; p__Firmicutes; c__Clostridia; o__Clostridiales; f__Lachnospiraceae; g__; s__
New.CleanUp.ReferenceOTU312797	2.88297	0.0895205	0.431832	1	0.0343625	0.308468	k__Bacteria; p__Proteobacteria; c__Deltaproteobacteria; o__Desulfovibrionales; f__Desulfovibrionaceae; g__Desulfovibrio; s__
New.CleanUp.ReferenceOTU314016	2.88297	0.0895205	0.431832	1	0.0343625	0.17886	k__Bacteria; p__Firmicutes; c__Clostridia; o__Clostridiales; f__; g__; s__
New.CleanUp.ReferenceOTU315057	2.88297	0.0895205	0.431832	1	0.075575	0.433775	k__Bacteria; p__Bacteroidetes; c__Bacteroidia; o__Bacteroidales; f__[Paraprevotellaceae]; g__CF231; s__
New.CleanUp.ReferenceOTU316487	2.88297	0.0895205	0.431832	1	0.0343625	0.233732	k__Bacteria; p__Firmicutes; c__Clostridia; o__Clostridiales; f__Ruminococcaceae; g__; s__
New.CleanUp.ReferenceOTU319543	2.88297	0.0895205	0.431832	1	0.0397163	0.317498	k__Bacteria; p__Firmicutes; c__Clostridia; o__Clostridiales; f__; g__; s__
New.CleanUp.ReferenceOTU322802	2.88297	0.0895205	0.431832	1	0.0394025	0.31362	k__Bacteria; p__Firmicutes; c__Clostridia; o__Clostridiales; f__Ruminococcaceae; g__; s__
New.CleanUp.ReferenceOTU323381	2.88297	0.0895205	0.431832	1	0.0343625	0.188403	k__Bacteria; p__Firmicutes; c__Clostridia; o__Clostridiales; f__Lachnospiraceae
New.CleanUp.ReferenceOTU324314	2.88297	0.0895205	0.431832	1	0.0343625	0.496137	k__Bacteria; p__Firmicutes; c__Clostridia; o__Clostridiales; f__[Mogibacteriaceae]; g__Mogibacterium; s__
New.CleanUp.ReferenceOTU324576	2.88297	0.0895205	0.431832	1	0.0366763	0.271628	k__Bacteria; p__Firmicutes; c__Clostridia; o__Clostridiales; f__Veillonellaceae; g__Phascolarctobacterium; s__
New.CleanUp.ReferenceOTU328516	2.88297	0.0895205	0.431832	1	0.0397163	0.217392	k__Bacteria; p__Firmicutes; c__Clostridia; o__Clostridiales; f__Ruminococcaceae; g__; s__
New.CleanUp.ReferenceOTU330445	2.88297	0.0895205	0.431832	1	0.0366763	0.43157	k__Bacteria; p__Firmicutes; c__Clostridia; o__Clostridiales; f__Lachnospiraceae; g__; s__
New.CleanUp.ReferenceOTU331511	2.88297	0.0895205	0.431832	1	0.0343625	0.241255	k__Bacteria; p__Bacteroidetes; c__Bacteroidia; o__Bacteroidales; f__[Paraprevotellaceae]; g__CF231; s__
New.CleanUp.ReferenceOTU331620	2.88297	0.0895205	0.431832	1	0.0366763	0.17886	k__Bacteria; p__Firmicutes; c__Clostridia; o__Clostridiales; f__Lachnospiraceae
New.CleanUp.ReferenceOTU332244	2.88297	0.0895205	0.431832	1	0.0366763	0.72545	k__Bacteria; p__Firmicutes; c__Clostridia; o__Clostridiales; f__Ruminococcaceae; g__Ruminococcus; s__
New.CleanUp.ReferenceOTU335202	2.88297	0.0895205	0.431832	1	0.0343625	0.352798	k__Bacteria; p__Firmicutes; c__Clostridia; o__Clostridiales; f__Ruminococcaceae; g__; s__
New.CleanUp.ReferenceOTU336045	2.88297	0.0895205	0.431832	1	0.0394025	0.553143	k__Bacteria; p__Firmicutes; c__Clostridia; o__Clostridiales; f__Ruminococcaceae; g__; s__
New.CleanUp.ReferenceOTU337726	2.88297	0.0895205	0.431832	1	0.0991175	1.37502	k__Bacteria; p__Bacteroidetes; c__Bacteroidia; o__Bacteroidales; f__Prevotellaceae; g__Prevotella; s__
New.CleanUp.ReferenceOTU338906	2.88297	0.0895205	0.431832	1	0.0343625	0.363703	k__Bacteria; p__Firmicutes; c__Clostridia; o__Clostridiales; f__; g__; s__
New.CleanUp.ReferenceOTU340910	2.88297	0.0895205	0.431832	1	0.0366763	0.349155	k__Bacteria; p__Firmicutes; c__Clostridia; o__Clostridiales; f__Lachnospiraceae; g__; s__
New.CleanUp.ReferenceOTU341483	2.88297	0.0895205	0.431832	1	0.0394025	0.192543	k__Bacteria; p__Actinobacteria; c__Coriobacteriia; o__Coriobacteriales; f__Coriobacteriaceae; g__; s__
New.CleanUp.ReferenceOTU345249	2.88297	0.0895205	0.431832	1	0.0366763	0.222373	k__Bacteria; p__Firmicutes; c__Clostridia; o__Clostridiales; f__Lachnospiraceae; g__; s__
New.CleanUp.ReferenceOTU346343	2.88297	0.0895205	0.431832	1	0.0343625	0.224685	k__Bacteria; p__Actinobacteria; c__Coriobacteriia; o__Coriobacteriales; f__Coriobacteriaceae; g__Adlercreutzia; s__
New.CleanUp.ReferenceOTU349092	2.88297	0.0895205	0.431832	1	0.0343625	0.282133	k__Bacteria; p__Firmicutes; c__Clostridia; o__Clostridiales; f__; g__; s__
New.CleanUp.ReferenceOTU349461	2.88297	0.0895205	0.431832	1	0.0343625	0.168403	k__Bacteria; p__Firmicutes; c__Clostridia; o__Clostridiales; f__; g__; s__
New.CleanUp.ReferenceOTU351963	2.88297	0.0895205	0.431832	1	0.0343625	0.260535	k__Bacteria; p__Spirochaetes; c__Spirochaetes; o__Spirochaetales; f__Spirochaetaceae; g__Treponema; s__
New.CleanUp.ReferenceOTU353186	2.88297	0.0895205	0.431832	1	0.0394025	0.17472	k__Bacteria; p__Firmicutes; c__Clostridia; o__Clostridiales; f__Lachnospiraceae
New.CleanUp.ReferenceOTU355389	2.88297	0.0895205	0.431832	1	0.0343625	0.211917	k__Bacteria; p__Firmicutes; c__Clostridia; o__Clostridiales; f__Veillonellaceae; g__Phascolarctobacterium; s__
New.CleanUp.ReferenceOTU357263	2.88297	0.0895205	0.431832	1	0.0366763	0.220048	k__Bacteria; p__Firmicutes; c__Clostridia; o__Clostridiales; f__Ruminococcaceae; g__; s__
New.CleanUp.ReferenceOTU358123	2.88297	0.0895205	0.431832	1	0.0343625	0.188403	k__Bacteria; p__Firmicutes; c__Clostridia; o__Clostridiales; f__Lachnospiraceae; g__; s__
New.CleanUp.ReferenceOTU359689	2.88297	0.0895205	0.431832	1	0.0343625	0.38305	k__Bacteria; p__Firmicutes; c__Clostridia; o__Clostridiales; f__Ruminococcaceae; g__; s__
New.CleanUp.ReferenceOTU361004	2.88297	0.0895205	0.431832	1	0.0343625	0.171337	k__Bacteria; p__Firmicutes; c__Clostridia; o__Clostridiales; f__; g__; s__
550485	2.87996	0.0896881	0.431832	1	0.9284	2.5588	k__Bacteria; p__Firmicutes; c__Clostridia; o__Clostridiales; f__Ruminococcaceae; g__; s__
344208	2.87996	0.0896881	0.431832	1	2.37146	4.28125	k__Bacteria; p__Firmicutes; c__Clostridia; o__Clostridiales; f__Ruminococcaceae; g__; s__
355922	2.87996	0.0896881	0.431832	1	0.984912	1.93282	k__Bacteria; p__Firmicutes; c__Clostridia; o__Clostridiales; f__Ruminococcaceae; g__; s__
290322	2.87996	0.0896881	0.431832	1	1.69386	3.70068	k__Bacteria; p__Firmicutes; c__Clostridia; o__Clostridiales; f__Ruminococcaceae; g__; s__
310695	2.87996	0.0896881	0.431832	1	1.20453	2.29405	k__Bacteria; p__Firmicutes; c__Clostridia; o__Clostridiales; f__Ruminococcaceae; g__; s__
291101	2.87996	0.0896881	0.431832	1	0.750279	1.52675	k__Bacteria; p__Firmicutes; c__Clostridia; o__Clostridiales; f__Ruminococcaceae; g__; s__
New.ReferenceOTU585	2.87996	0.0896881	0.431832	1	3.40971	1.25168	k__Bacteria; p__Bacteroidetes; c__Bacteroidia; o__Bacteroidales; f__[Paraprevotellaceae]; g__; s__
New.ReferenceOTU143	2.87996	0.0896881	0.431832	1	0.521792	1.14003	k__Bacteria; p__Firmicutes; c__Clostridia; o__Clostridiales; f__; g__; s__
New.CleanUp.ReferenceOTU13275	2.87996	0.0896881	0.431832	1	1.12082	2.61957	k__Bacteria; p__Firmicutes; c__Clostridia; o__Clostridiales; f__Lachnospiraceae; g__Blautia; s__
New.CleanUp.ReferenceOTU62728	2.87996	0.0896881	0.431832	1	0.374044	1.00863	k__Bacteria; p__Firmicutes; c__Clostridia; o__Clostridiales; f__[Mogibacteriaceae]; g__; s__
New.CleanUp.ReferenceOTU65190	2.87996	0.0896881	0.431832	1	0.447696	0.894785	k__Bacteria; p__Firmicutes; c__Clostridia; o__Clostridiales; f__; g__; s__
New.CleanUp.ReferenceOTU197822	2.87996	0.0896881	0.431832	1	1.16671	2.32813	k__Bacteria; p__Firmicutes; c__Clostridia; o__Clostridiales; f__Lachnospiraceae; g__; s__
New.CleanUp.ReferenceOTU309836	2.87996	0.0896881	0.431832	1	1.04632	1.9203	k__Bacteria; p__Bacteroidetes; c__Bacteroidia; o__Bacteroidales; f__; g__; s__
555547	2.87179	0.0901443	0.431832	1	0	0.386082	k__Bacteria; p__Firmicutes; c__Clostridia; o__Clostridiales; f__Christensenellaceae; g__; s__
320835	2.87179	0.0901443	0.431832	1	0	0.172385	k__Bacteria; p__Firmicutes; c__Clostridia; o__Clostridiales; f__Ruminococcaceae; g__Oscillospira; s__
681987	2.87179	0.0901443	0.431832	1	0	0.262922	k__Bacteria; p__Proteobacteria; c__Alphaproteobacteria; o__Rhizobiales; f__Bradyrhizobiaceae; g__Balneimonas; s__
302640	2.87179	0.0901443	0.431832	1	0	0.6464	k__Bacteria; p__Firmicutes; c__Clostridia; o__Clostridiales; f__; g__; s__
342612	2.87179	0.0901443	0.431832	1	0	0.737383	k__Bacteria; p__Firmicutes; c__Clostridia; o__Clostridiales; f__Ruminococcaceae; g__Ruminococcus; s__flavefaciens
1140756	2.87179	0.0901443	0.431832	1	0	0.236138	k__Bacteria; p__Firmicutes; c__Bacilli; o__Lactobacillales; f__Streptococcaceae; g__Streptococcus; s__
1074801	2.87179	0.0901443	0.431832	1	0	0.333053	k__Bacteria; p__Proteobacteria; c__Alphaproteobacteria; o__Sphingomonadales; f__Sphingomonadaceae; g__Sphingomonas; s__
578701	2.87179	0.0901443	0.431832	1	0	0.558117	k__Bacteria; p__Actinobacteria; c__Actinobacteria; o__Actinomycetales; f__Nocardiaceae; g__Rhodococcus; s__
2148435	2.87179	0.0901443	0.431832	1	0	0.42865	k__Bacteria; p__Actinobacteria; c__Actinobacteria; o__Actinomycetales; f__Nocardioidaceae; g__Aeromicrobium; s__
4311517	2.87179	0.0901443	0.431832	1	0	0.223153	k__Bacteria; p__Proteobacteria; c__Alphaproteobacteria; o__Rhodospirillales; f__Rhodospirillaceae; g__Skermanella; s__
151713	2.87179	0.0901443	0.431832	1	0	0.383315	k__Bacteria; p__Actinobacteria; c__Actinobacteria; o__Actinomycetales; f__Micrococcaceae; g__; s__
299176	2.87179	0.0901443	0.431832	1	0	0.44842	k__Bacteria; p__Actinobacteria; c__Actinobacteria; o__Actinomycetales; f__Micrococcaceae; g__Arthrobacter; s__
554176	2.87179	0.0901443	0.431832	1	0	0.176525	k__Bacteria; p__Firmicutes; c__Clostridia; o__Clostridiales; f__Lachnospiraceae; g__Coprococcus; s__
364805	2.87179	0.0901443	0.431832	1	0	0.20286	k__Bacteria; p__Actinobacteria; c__Actinobacteria; o__Actinomycetales; f__Geodermatophilaceae; g__; s__
241543	2.87179	0.0901443	0.431832	1	0	0.219013	k__Bacteria; p__Actinobacteria; c__Actinobacteria; o__Actinomycetales; f__Nocardiaceae; g__Rhodococcus; s__
297617	2.87179	0.0901443	0.431832	1	0	0.363405	k__Bacteria; p__Firmicutes; c__Clostridia; o__Clostridiales; f__Ruminococcaceae; g__; s__
343242	2.87179	0.0901443	0.431832	1	0	0.16992	k__Bacteria; p__Actinobacteria; c__Actinobacteria; o__Actinomycetales; f__Nocardiaceae; g__Rhodococcus; s__
170834	2.87179	0.0901443	0.431832	1	0	0.360987	k__Bacteria; p__Actinobacteria; c__Actinobacteria; o__Actinomycetales; f__Microbacteriaceae; g__; s__
843074	2.87179	0.0901443	0.431832	1	0	0.157835	k__Bacteria; p__Proteobacteria; c__Alphaproteobacteria; o__Rhizobiales; f__Rhizobiaceae; g__Agrobacterium; s__
334323	2.87179	0.0901443	0.431832	1	0	0.356658	k__Bacteria; p__Firmicutes; c__Clostridia; o__Clostridiales; f__Ruminococcaceae; g__; s__
712797	2.87179	0.0901443	0.431832	1	0	0.180255	k__Bacteria; p__Actinobacteria; c__Actinobacteria; o__Actinomycetales; f__Micrococcaceae; g__; s__
318726	2.87179	0.0901443	0.431832	1	0	0.260805	k__Bacteria; p__Actinobacteria; c__Actinobacteria; o__Actinomycetales; f__Microbacteriaceae; g__; s__
823406	2.87179	0.0901443	0.431832	1	0	1.03953	k__Bacteria; p__Proteobacteria; c__Gammaproteobacteria; o__Aeromonadales; f__Succinivibrionaceae; g__; s__
187401	2.87179	0.0901443	0.431832	1	0	0.242472	k__Bacteria; p__Firmicutes; c__Clostridia; o__Clostridiales; f__Ruminococcaceae; g__; s__
606419	2.87179	0.0901443	0.431832	1	0	0.5367	k__Bacteria; p__Firmicutes; c__Bacilli; o__Bacillales; f__Planococcaceae; g__Solibacillus; s__
336338	2.87179	0.0901443	0.431832	1	0	0.19805	k__Bacteria; p__Firmicutes; c__Clostridia; o__Clostridiales; f__Clostridiaceae; g__; s__
1124305	2.87179	0.0901443	0.431832	1	0	0.200362	k__Bacteria; p__Firmicutes; c__Bacilli; o__Lactobacillales; f__Streptococcaceae; g__Streptococcus; s__
1038455	2.87179	0.0901443	0.431832	1	0	1.59648	k__Bacteria; p__Spirochaetes; c__Spirochaetes; o__Spirochaetales; f__Spirochaetaceae; g__Treponema; s__
1033380	2.87179	0.0901443	0.431832	1	0	0.286998	k__Bacteria; p__Actinobacteria; c__Actinobacteria; o__Actinomycetales; f__Nocardioidaceae; g__; s__
205159	2.87179	0.0901443	0.431832	1	0	0.968893	k__Bacteria; p__Firmicutes; c__Clostridia; o__Clostridiales; f__Ruminococcaceae; g__Ruminococcus; s__
307820	2.87179	0.0901443	0.431832	1	0	0.168537	k__Bacteria; p__Firmicutes; c__Clostridia; o__Clostridiales; f__Ruminococcaceae; g__Ruminococcus; s__flavefaciens
4435305	2.87179	0.0901443	0.431832	1	0	0.318512	k__Bacteria; p__Firmicutes; c__Clostridia; o__Clostridiales; f__Ruminococcaceae; g__; s__
1134371	2.87179	0.0901443	0.431832	1	0	0.22217	k__Bacteria; p__Actinobacteria; c__Actinobacteria; o__Actinomycetales; f__Nocardioidaceae; g__Aeromicrobium; s__
822381	2.87179	0.0901443	0.431832	1	0	0.488183	k__Bacteria; p__Actinobacteria; c__Actinobacteria; o__Actinomycetales; f__Nocardioidaceae; g__Aeromicrobium; s__
1106130	2.87179	0.0901443	0.431832	1	0	0.327442	k__Bacteria; p__Actinobacteria; c__Actinobacteria; o__Actinomycetales; f__Streptomycetaceae; g__Streptomyces; s__
322962	2.87179	0.0901443	0.431832	1	0	0.30155	k__Bacteria; p__Firmicutes; c__Clostridia; o__Clostridiales; f__Christensenellaceae; g__; s__
50208	2.87179	0.0901443	0.431832	1	0	0.414572	k__Bacteria; p__Firmicutes; c__Clostridia; o__Clostridiales
248986	2.87179	0.0901443	0.431832	1	0	0.183638	k__Bacteria; p__Proteobacteria; c__Alphaproteobacteria; o__Rhizobiales; f__Hyphomicrobiaceae; g__Rhodoplanes; s__
136427	2.87179	0.0901443	0.431832	1	0	0.260805	k__Bacteria; p__Actinobacteria; c__Actinobacteria; o__Actinomycetales; f__Nocardiaceae; g__Rhodococcus; s__
222868	2.87179	0.0901443	0.431832	1	0	0.206547	k__Bacteria; p__Proteobacteria; c__Alphaproteobacteria; o__Sphingomonadales; f__Sphingomonadaceae; g__Sphingomonas; s__
561435	2.87179	0.0901443	0.431832	1	0	0.404967	k__Bacteria; p__Actinobacteria; c__Actinobacteria; o__Actinomycetales; f__Cellulomonadaceae; g__; s__
549557	2.87179	0.0901443	0.431832	1	0	0.208555	k__Bacteria; p__Actinobacteria; c__Actinobacteria; o__Actinomycetales; f__Nocardioidaceae; g__; s__
811272	2.87179	0.0901443	0.431832	1	0	0.180255	k__Bacteria; p__Actinobacteria; c__Actinobacteria; o__Actinomycetales; f__Micrococcaceae; g__Arthrobacter; s__psychrolactophilus
300396	2.87179	0.0901443	0.431832	1	0	1.43827	k__Bacteria; p__Bacteroidetes; c__Bacteroidia; o__Bacteroidales; f__; g__; s__
332450	2.87179	0.0901443	0.431832	1	0	0.247033	k__Bacteria; p__Firmicutes; c__Clostridia; o__Clostridiales; f__Lachnospiraceae; g__Coprococcus; s__eutactus
2198172	2.87179	0.0901443	0.431832	1	0	0.16992	k__Bacteria; p__Proteobacteria; c__Alphaproteobacteria; o__Rhodobacterales; f__Rhodobacteraceae; g__Amaricoccus; s__
1043378	2.87179	0.0901443	0.431832	1	0	0.364773	k__Bacteria; p__Firmicutes; c__Clostridia; o__Clostridiales; f__Ruminococcaceae; g__; s__
40649	2.87179	0.0901443	0.431832	1	0	0.309003	k__Bacteria; p__Firmicutes; c__Clostridia; o__Clostridiales; f__Lachnospiraceae
617806	2.87179	0.0901443	0.431832	1	0	0.6186	k__Bacteria; p__Firmicutes; c__Clostridia; o__Clostridiales; f__Ruminococcaceae; g__; s__
532569	2.87179	0.0901443	0.431832	1	0	0.16992	k__Bacteria; p__Proteobacteria; c__Gammaproteobacteria; o__Pseudomonadales; f__Moraxellaceae; g__Acinetobacter; s__
740579	2.87179	0.0901443	0.431832	1	0	0.16992	k__Bacteria; p__Bacteroidetes; c__Bacteroidia; o__Bacteroidales; f__RF16; g__; s__
2797395	2.87179	0.0901443	0.431832	1	0	0.632383	k__Bacteria; p__Proteobacteria; c__Gammaproteobacteria; o__Pseudomonadales; f__Moraxellaceae; g__Acinetobacter; s__
568898	2.87179	0.0901443	0.431832	1	0	0.863032	k__Bacteria; p__Firmicutes; c__Clostridia; o__Clostridiales; f__; g__; s__
295344	2.87179	0.0901443	0.431832	1	0	0.162073	k__Bacteria; p__Firmicutes; c__Clostridia; o__Clostridiales; f__Ruminococcaceae; g__Oscillospira; s__
1613745	2.87179	0.0901443	0.431832	1	0	0.301453	k__Bacteria; p__Actinobacteria; c__Actinobacteria; o__Actinomycetales; f__Nocardiaceae; g__Rhodococcus; s__
1051517	2.87179	0.0901443	0.431832	1	0	0.25185	k__Bacteria; p__Firmicutes; c__Bacilli; o__Bacillales; f__Bacillaceae; g__Bacillus; s__
288847	2.87179	0.0901443	0.431832	1	0	0.356888	k__Bacteria; p__Firmicutes; c__Clostridia; o__Clostridiales; f__Ruminococcaceae; g__; s__
304089	2.87179	0.0901443	0.431832	1	0	0.336982	k__Bacteria; p__Actinobacteria; c__Thermoleophilia; o__Solirubrobacterales; f__Patulibacteraceae; g__; s__
336364	2.87179	0.0901443	0.431832	1	0	0.303703	k__Bacteria; p__Proteobacteria; c__Alphaproteobacteria; o__Rhizobiales; f__Rhizobiaceae; g__Rhizobium; s__
540131	2.87179	0.0901443	0.431832	1	0	0.349367	k__Bacteria; p__Actinobacteria; c__Actinobacteria; o__Actinomycetales; f__Gordoniaceae; g__Gordonia; s__
303066	2.87179	0.0901443	0.431832	1	0	0.340088	k__Bacteria; p__Firmicutes; c__Bacilli; o__Bacillales; f__Planococcaceae; g__Solibacillus; s__
575555	2.87179	0.0901443	0.431832	1	0	0.208555	k__Bacteria; p__Cyanobacteria; c__Chloroplast; o__Stramenopiles; f__; g__; s__
750320	2.87179	0.0901443	0.431832	1	0	0.16992	k__Bacteria; p__Proteobacteria; c__Deltaproteobacteria; o__Myxococcales; f__Polyangiaceae; g__Sorangium; s__cellulosum
4356724	2.87179	0.0901443	0.431832	1	0	0.219013	k__Bacteria; p__Actinobacteria; c__Actinobacteria; o__Actinomycetales; f__Nocardioidaceae; g__; s__
821644	2.87179	0.0901443	0.431832	1	0	0.271067	k__Bacteria; p__Actinobacteria; c__Actinobacteria; o__Actinomycetales; f__Microbacteriaceae; g__Leucobacter; s__
4307265	2.87179	0.0901443	0.431832	1	0	0.45215	k__Bacteria; p__Firmicutes; c__Clostridia; o__Clostridiales; f__Lachnospiraceae; g__Coprococcus; s__
321721	2.87179	0.0901443	0.431832	1	0	0.954733	k__Bacteria; p__Actinobacteria; c__Actinobacteria; o__Actinomycetales; f__Nocardioidaceae; g__Aeromicrobium; s__
153291	2.87179	0.0901443	0.431832	1	0	0.20352	k__Bacteria; p__Firmicutes; c__Clostridia; o__Clostridiales; f__; g__; s__
588655	2.87179	0.0901443	0.431832	1	0	0.6831	k__Bacteria; p__Firmicutes; c__Erysipelotrichi; o__Erysipelotrichales; f__Erysipelotrichaceae; g__RFN20; s__
213487	2.87179	0.0901443	0.431832	1	0	0.158225	k__Bacteria; p__Firmicutes; c__Clostridia; o__Clostridiales; f__Lachnospiraceae; g__; s__
1063513	2.87179	0.0901443	0.431832	1	0	0.336982	k__Bacteria; p__Actinobacteria; c__Actinobacteria; o__Actinomycetales; f__Nocardioidaceae; g__; s__
551915	2.87179	0.0901443	0.431832	1	0	0.180255	k__Bacteria; p__Firmicutes; c__Clostridia; o__Clostridiales; f__; g__; s__
566839	2.87179	0.0901443	0.431832	1	0	0.333053	k__Bacteria; p__Firmicutes; c__Bacilli; o__Bacillales; f__Bacillaceae; g__Bacillus; s__
767798	2.87179	0.0901443	0.431832	1	0	0.164225	k__Bacteria; p__Actinobacteria; c__Actinobacteria; o__Actinomycetales; f__Nocardioidaceae; g__; s__
333731	2.87179	0.0901443	0.431832	1	0	0.349367	k__Bacteria; p__Actinobacteria; c__Thermoleophilia; o__Solirubrobacterales; f__; g__; s__
640999	2.87179	0.0901443	0.431832	1	0	0.206243	k__Bacteria; p__Firmicutes; c__Clostridia; o__Clostridiales; f__; g__; s__
971270	2.87179	0.0901443	0.431832	1	0	0.22217	k__Bacteria; p__Actinobacteria; c__Actinobacteria; o__Actinomycetales; f__Nocardioidaceae; g__; s__
529176	2.87179	0.0901443	0.431832	1	0	0.294083	k__Bacteria; p__Proteobacteria; c__Gammaproteobacteria; o__Xanthomonadales; f__Xanthomonadaceae; g__Luteimonas; s__
529173	2.87179	0.0901443	0.431832	1	0	0.875433	k__Bacteria; p__Bacteroidetes; c__Bacteroidia; o__Bacteroidales; f__RF16; g__; s__
784643	2.87179	0.0901443	0.431832	1	0	0.708717	k__Bacteria; p__Actinobacteria; c__Actinobacteria; o__Actinomycetales; f__Micrococcaceae; g__Arthrobacter; s__
230725	2.87179	0.0901443	0.431832	1	0	0.366215	k__Bacteria; p__Firmicutes; c__Clostridia; o__Clostridiales; f__Ruminococcaceae; g__Oscillospira; s__
1074625	2.87179	0.0901443	0.431832	1	0	0.627217	k__Bacteria; p__Actinobacteria; c__Actinobacteria; o__Actinomycetales; f__Microbacteriaceae; g__; s__
610753	2.87179	0.0901443	0.431832	1	0	0.271067	k__Bacteria; p__Proteobacteria; c__Alphaproteobacteria; o__Rhizobiales; f__Phyllobacteriaceae
569807	2.87179	0.0901443	0.431832	1	0	0.156237	k__Bacteria; p__Cyanobacteria; c__4C0d-2; o__YS2; f__; g__; s__
1062748	2.87179	0.0901443	0.431832	1	0	0.219013	k__Bacteria; p__Actinobacteria; c__Actinobacteria; o__Actinomycetales; f__Mycobacteriaceae; g__Mycobacterium; s__
535399	2.87179	0.0901443	0.431832	1	0	0.322022	k__Bacteria; p__Firmicutes; c__Clostridia; o__Clostridiales; f__Ruminococcaceae; g__; s__
155936	2.87179	0.0901443	0.431832	1	0	0.176115	k__Bacteria; p__Firmicutes; c__Bacilli; o__Bacillales; f__Paenibacillaceae; g__Ammoniphilus
356564	2.87179	0.0901443	0.431832	1	0	0.164225	k__Bacteria; p__Firmicutes; c__Clostridia; o__Clostridiales; f__Christensenellaceae; g__; s__
356360	2.87179	0.0901443	0.431832	1	0	0.168537	k__Bacteria; p__Firmicutes; c__Clostridia; o__Clostridiales; f__Lachnospiraceae; g__; s__
1123395	2.87179	0.0901443	0.431832	1	0	0.303703	k__Bacteria; p__Actinobacteria; c__Actinobacteria; o__Actinomycetales; f__Promicromonosporaceae; g__Cellulosimicrobium; s__
New.ReferenceOTU323	2.87179	0.0901443	0.431832	1	0	1.32213	k__Bacteria; p__Spirochaetes; c__Spirochaetes; o__Spirochaetales; f__Spirochaetaceae; g__Treponema; s__
New.ReferenceOTU516	2.87179	0.0901443	0.431832	1	0	1.77013	k__Bacteria; p__Bacteroidetes; c__Bacteroidia; o__Bacteroidales; f__; g__; s__
New.ReferenceOTU32	2.87179	0.0901443	0.431832	1	0	0.481933	k__Bacteria; p__Bacteroidetes; c__Bacteroidia; o__Bacteroidales; f__; g__; s__
New.ReferenceOTU249	2.87179	0.0901443	0.431832	1	0	0.661017	k__Bacteria; p__Firmicutes; c__Clostridia; o__Clostridiales; f__Ruminococcaceae; g__; s__
New.ReferenceOTU243	2.87179	0.0901443	0.431832	1	0	2.23103	U; n; a; s; s; i; g; n; e; d
New.ReferenceOTU18	2.87179	0.0901443	0.431832	1	0	0.878483	k__Bacteria; p__Firmicutes; c__Clostridia; o__Clostridiales; f__Lachnospiraceae; g__; s__
New.ReferenceOTU480	2.87179	0.0901443	0.431832	1	0	0.340088	k__Bacteria; p__Tenericutes; c__RF3; o__ML615J-28; f__; g__; s__
New.ReferenceOTU185	2.87179	0.0901443	0.431832	1	0	0.166882	k__Bacteria; p__Firmicutes; c__Clostridia; o__Clostridiales; f__Lachnospiraceae; g__; s__
New.CleanUp.ReferenceOTU248	2.87179	0.0901443	0.431832	1	0	0.166882	k__Bacteria; p__Firmicutes; c__Clostridia; o__Clostridiales; f__[Mogibacteriaceae]; g__Mogibacterium; s__
New.CleanUp.ReferenceOTU329	2.87179	0.0901443	0.431832	1	0	0.16992	k__Bacteria; p__Firmicutes; c__Clostridia; o__Clostridiales; f__Ruminococcaceae; g__; s__
New.CleanUp.ReferenceOTU552	2.87179	0.0901443	0.431832	1	0	0.208128	k__Bacteria; p__Bacteroidetes; c__Bacteroidia; o__Bacteroidales; f__Porphyromonadaceae; g__Paludibacter; s__
New.CleanUp.ReferenceOTU697	2.87179	0.0901443	0.431832	1	0	0.206547	k__Bacteria; p__Firmicutes; c__Clostridia; o__Clostridiales; f__; g__; s__
New.CleanUp.ReferenceOTU1467	2.87179	0.0901443	0.431832	1	0	0.163033	k__Bacteria; p__Firmicutes; c__Clostridia; o__Clostridiales; f__Lachnospiraceae
New.CleanUp.ReferenceOTU1642	2.87179	0.0901443	0.431832	1	0	0.18222	k__Bacteria; p__Firmicutes; c__Clostridia; o__Clostridiales
New.CleanUp.ReferenceOTU1648	2.87179	0.0901443	0.431832	1	0	0.172385	k__Bacteria; p__Bacteroidetes; c__Bacteroidia; o__Bacteroidales; f__RF16; g__; s__
New.CleanUp.ReferenceOTU1916	2.87179	0.0901443	0.431832	1	0	0.157835	k__Bacteria; p__Firmicutes; c__Clostridia; o__Clostridiales; f__Lachnospiraceae
New.CleanUp.ReferenceOTU2010	2.87179	0.0901443	0.431832	1	0	0.16992	k__Bacteria; p__Firmicutes; c__Clostridia; o__Clostridiales; f__; g__; s__
New.CleanUp.ReferenceOTU2491	2.87179	0.0901443	0.431832	1	0	0.206547	k__Bacteria; p__Bacteroidetes; c__Bacteroidia; o__Bacteroidales; f__p-2534-18B5; g__; s__
New.CleanUp.ReferenceOTU3449	2.87179	0.0901443	0.431832	1	0	0.157835	k__Bacteria; p__Firmicutes; c__Clostridia; o__Clostridiales; f__Lachnospiraceae
New.CleanUp.ReferenceOTU3767	2.87179	0.0901443	0.431832	1	0	0.238167	k__Bacteria; p__Tenericutes; c__Mollicutes; o__RF39; f__; g__; s__
New.CleanUp.ReferenceOTU3813	2.87179	0.0901443	0.431832	1	0	0.173592	k__Bacteria; p__Firmicutes; c__Clostridia; o__Clostridiales; f__; g__; s__
New.CleanUp.ReferenceOTU4589	2.87179	0.0901443	0.431832	1	0	0.153695	k__Bacteria; p__Firmicutes; c__Bacilli; o__Bacillales; f__Bacillaceae; g__Bacillus; s__
New.CleanUp.ReferenceOTU4897	2.87179	0.0901443	0.431832	1	0	0.529983	k__Bacteria; p__Bacteroidetes; c__Bacteroidia; o__Bacteroidales; f__p-2534-18B5; g__; s__
New.CleanUp.ReferenceOTU4944	2.87179	0.0901443	0.431832	1	0	0.16992	k__Bacteria; p__Actinobacteria; c__Actinobacteria; o__Actinomycetales; f__Micrococcaceae; g__; s__
New.CleanUp.ReferenceOTU5217	2.87179	0.0901443	0.431832	1	0	0.341155	k__Bacteria; p__Bacteroidetes; c__Bacteroidia; o__Bacteroidales; f__; g__; s__
New.CleanUp.ReferenceOTU5352	2.87179	0.0901443	0.431832	1	0	0.158225	k__Bacteria; p__Bacteroidetes; c__Bacteroidia; o__Bacteroidales; f__; g__; s__
New.CleanUp.ReferenceOTU5920	2.87179	0.0901443	0.431832	1	0	0.161292	k__Bacteria; p__Firmicutes; c__Clostridia; o__Clostridiales; f__; g__; s__
New.CleanUp.ReferenceOTU7225	2.87179	0.0901443	0.431832	1	0	0.201258	k__Bacteria; p__Tenericutes; c__Mollicutes; o__RF39; f__; g__; s__
New.CleanUp.ReferenceOTU7252	2.87179	0.0901443	0.431832	1	0	0.157835	k__Bacteria; p__Firmicutes; c__Clostridia; o__Clostridiales; f__Lachnospiraceae; g__; s__
New.CleanUp.ReferenceOTU7346	2.87179	0.0901443	0.431832	1	0	0.153695	k__Bacteria; p__Firmicutes; c__Clostridia; o__Clostridiales; f__Veillonellaceae; g__Phascolarctobacterium; s__
New.CleanUp.ReferenceOTU7507	2.87179	0.0901443	0.431832	1	0	0.206547	k__Bacteria; p__Spirochaetes; c__Spirochaetes; o__Spirochaetales; f__Spirochaetaceae; g__Treponema; s__
New.CleanUp.ReferenceOTU7625	2.87179	0.0901443	0.431832	1	0	0.171908	k__Bacteria; p__Firmicutes; c__Clostridia; o__Clostridiales; f__[Mogibacteriaceae]; g__; s__
New.CleanUp.ReferenceOTU8040	2.87179	0.0901443	0.431832	1	0	0.163033	k__Bacteria; p__Firmicutes; c__Clostridia; o__Clostridiales; f__Ruminococcaceae; g__; s__
New.CleanUp.ReferenceOTU8379	2.87179	0.0901443	0.431832	1	0	0.208128	k__Bacteria; p__Firmicutes; c__Clostridia; o__Clostridiales; f__Christensenellaceae; g__; s__
New.CleanUp.ReferenceOTU8995	2.87179	0.0901443	0.431832	1	0	0.167608	k__Bacteria; p__Bacteroidetes; c__Bacteroidia; o__Bacteroidales; f__; g__; s__
New.CleanUp.ReferenceOTU9313	2.87179	0.0901443	0.431832	1	0	0.267057	k__Bacteria; p__Firmicutes; c__Clostridia; o__Clostridiales; f__Ruminococcaceae; g__; s__
New.CleanUp.ReferenceOTU9489	2.87179	0.0901443	0.431832	1	0	0.164225	U; n; a; s; s; i; g; n; e; d
New.CleanUp.ReferenceOTU9606	2.87179	0.0901443	0.431832	1	0	0.265068	k__Bacteria; p__Firmicutes; c__Clostridia; o__Clostridiales; f__; g__; s__
New.CleanUp.ReferenceOTU10328	2.87179	0.0901443	0.431832	1	0	0.286998	k__Bacteria; p__Firmicutes; c__Clostridia; o__Clostridiales; f__; g__; s__
New.CleanUp.ReferenceOTU10764	2.87179	0.0901443	0.431832	1	0	0.219013	k__Bacteria; p__Bacteroidetes; c__Bacteroidia; o__Bacteroidales; f__; g__; s__
New.CleanUp.ReferenceOTU10982	2.87179	0.0901443	0.431832	1	0	0.157835	k__Bacteria; p__Firmicutes; c__Clostridia; o__Clostridiales; f__Lachnospiraceae; g__; s__
New.CleanUp.ReferenceOTU11303	2.87179	0.0901443	0.431832	1	0	0.206547	k__Bacteria; p__Firmicutes; c__Clostridia; o__Clostridiales; f__Ruminococcaceae; g__; s__
New.CleanUp.ReferenceOTU11395	2.87179	0.0901443	0.431832	1	0	0.219013	k__Bacteria; p__Spirochaetes; c__Spirochaetes; o__Spirochaetales; f__Spirochaetaceae; g__Treponema; s__
New.CleanUp.ReferenceOTU11556	2.87179	0.0901443	0.431832	1	0	0.18222	k__Bacteria; p__Bacteroidetes; c__Bacteroidia; o__Bacteroidales; f__[Paraprevotellaceae]; g__YRC22; s__
New.CleanUp.ReferenceOTU13096	2.87179	0.0901443	0.431832	1	0	0.157835	k__Bacteria; p__Firmicutes; c__Clostridia; o__Clostridiales; f__; g__; s__
New.CleanUp.ReferenceOTU13471	2.87179	0.0901443	0.431832	1	0	0.163033	U; n; a; s; s; i; g; n; e; d
New.CleanUp.ReferenceOTU13850	2.87179	0.0901443	0.431832	1	0	0.173592	k__Bacteria; p__Firmicutes; c__Clostridia; o__Clostridiales; f__Ruminococcaceae; g__; s__
New.CleanUp.ReferenceOTU13928	2.87179	0.0901443	0.431832	1	0	0.164225	k__Bacteria; p__Firmicutes; c__Clostridia; o__Clostridiales; f__Ruminococcaceae; g__; s__
New.CleanUp.ReferenceOTU14177	2.87179	0.0901443	0.431832	1	0	0.37451	k__Bacteria; p__Firmicutes; c__Clostridia; o__Clostridiales; f__Ruminococcaceae; g__; s__
New.CleanUp.ReferenceOTU14261	2.87179	0.0901443	0.431832	1	0	0.157835	k__Bacteria; p__Actinobacteria; c__Coriobacteriia; o__Coriobacteriales; f__Coriobacteriaceae; g__; s__
New.CleanUp.ReferenceOTU14631	2.87179	0.0901443	0.431832	1	0	0.153695	k__Bacteria; p__Tenericutes; c__Mollicutes; o__Anaeroplasmatales; f__Anaeroplasmataceae; g__Anaeroplasma; s__
New.CleanUp.ReferenceOTU15238	2.87179	0.0901443	0.431832	1	0	0.404967	k__Bacteria; p__Firmicutes; c__Clostridia; o__Clostridiales; f__; g__; s__
New.CleanUp.ReferenceOTU15375	2.87179	0.0901443	0.431832	1	0	0.342033	k__Bacteria; p__Bacteroidetes; c__Bacteroidia; o__Bacteroidales; f__; g__; s__
New.CleanUp.ReferenceOTU15744	2.87179	0.0901443	0.431832	1	0	0.255398	k__Bacteria; p__Firmicutes; c__Clostridia; o__Clostridiales; f__Lachnospiraceae; g__; s__
New.CleanUp.ReferenceOTU16248	2.87179	0.0901443	0.431832	1	0	0.157835	k__Bacteria; p__Firmicutes; c__Clostridia; o__Clostridiales; f__Ruminococcaceae; g__; s__
New.CleanUp.ReferenceOTU16251	2.87179	0.0901443	0.431832	1	0	0.158225	k__Bacteria; p__Firmicutes; c__Clostridia; o__Clostridiales; f__Lachnospiraceae
New.CleanUp.ReferenceOTU16363	2.87179	0.0901443	0.431832	1	0	0.156237	k__Bacteria; p__Firmicutes; c__Clostridia; o__Clostridiales; f__; g__; s__
New.CleanUp.ReferenceOTU17355	2.87179	0.0901443	0.431832	1	0	0.532433	k__Bacteria; p__Firmicutes; c__Clostridia; o__Clostridiales; f__Lachnospiraceae; g__; s__
New.CleanUp.ReferenceOTU17359	2.87179	0.0901443	0.431832	1	0	0.163033	k__Bacteria; p__Actinobacteria; c__Coriobacteriia; o__Coriobacteriales; f__Coriobacteriaceae; g__Adlercreutzia; s__
New.CleanUp.ReferenceOTU17936	2.87179	0.0901443	0.431832	1	0	0.168537	k__Bacteria; p__Firmicutes; c__Clostridia; o__Clostridiales; f__[Mogibacteriaceae]; g__; s__
[truncated: 14,123 more rows]

## Sheet: GS_NPT_SBP
OTU	Test-Statistic	P	FDR_P	Bonferroni_P	P_mean	SB_mean	taxonomy
169031	-5.0237	0.000999001	0.555376	1	0.144775	2.50652	k__Bacteria; p__Firmicutes; c__Clostridia; o__Clostridiales; f__Veillonellaceae; g__Phascolarctobacterium; s__
323189	6.38299	0.000999001	0.555376	1	4.04999	1.16947	k__Bacteria; p__Firmicutes; c__Clostridia; o__Clostridiales; f__; g__; s__
342716	-2.94771	0.000999001	0.555376	1	0.158048	2.18815	k__Bacteria; p__Firmicutes; c__Clostridia; o__Clostridiales; f__Lachnospiraceae
350224	-5.30564	0.000999001	0.555376	1	0.691125	3.20113	k__Bacteria; p__Firmicutes; c__Clostridia; o__Clostridiales; f__Ruminococcaceae; g__Ruminococcus; s__flavefaciens
533488	-6.96567	0.000999001	0.555376	1	0	2.27237	k__Bacteria; p__Firmicutes; c__Clostridia; o__Clostridiales; f__Ruminococcaceae; g__Ruminococcus; s__flavefaciens
316845	-5.57124	0.000999001	0.555376	1	0.68915	3.35315	k__Bacteria; p__Firmicutes; c__Clostridia; o__Clostridiales; f__Ruminococcaceae; g__; s__
New.ReferenceOTU508	-4.79583	0.000999001	0.555376	1	0.0760788	2.12948	U; n; a; s; s; i; g; n; e; d
New.ReferenceOTU535	7.26194	0.000999001	0.555376	1	4.6179	1.28061	k__Bacteria; p__Firmicutes; c__Erysipelotrichi; o__Erysipelotrichales; f__Erysipelotrichaceae; g__[Eubacterium]; s__
New.CleanUp.ReferenceOTU6668	-3.08126	0.000999001	0.555376	1	0	0.772742	k__Bacteria; p__Spirochaetes; c__Spirochaetes; o__Spirochaetales; f__Spirochaetaceae; g__Treponema; s__
New.CleanUp.ReferenceOTU15410	-4.87478	0.000999001	0.555376	1	0.54073	2.0557	k__Bacteria; p__Firmicutes; c__Clostridia; o__Clostridiales; f__Lachnospiraceae; g__[Ruminococcus]; s__
New.CleanUp.ReferenceOTU24561	-3.52843	0.000999001	0.555376	1	0	0.890335	k__Bacteria; p__Firmicutes; c__Clostridia; o__Clostridiales; f__Dehalobacteriaceae; g__; s__
New.CleanUp.ReferenceOTU24697	-3.47021	0.000999001	0.555376	1	0.679054	2.64062	k__Bacteria; p__Firmicutes; c__Clostridia; o__Clostridiales; f__Lachnospiraceae; g__Pseudobutyrivibrio; s__
New.CleanUp.ReferenceOTU24927	-4.8037	0.000999001	0.555376	1	0.0740787	0.950985	k__Bacteria; p__Firmicutes; c__Clostridia; o__Clostridiales; f__Veillonellaceae; g__Phascolarctobacterium; s__
New.CleanUp.ReferenceOTU61534	-3.26986	0.000999001	0.555376	1	0.175728	1.45677	k__Bacteria; p__Firmicutes; c__Clostridia; o__Clostridiales; f__Lachnospiraceae; g__; s__
New.CleanUp.ReferenceOTU110529	-4.49976	0.000999001	0.555376	1	0	1.38868	k__Bacteria; p__Spirochaetes; c__Spirochaetes; o__Spirochaetales; f__Spirochaetaceae; g__Treponema; s__
New.CleanUp.ReferenceOTU120543	-3.21871	0.000999001	0.555376	1	0.145799	0.822642	k__Bacteria; p__Firmicutes; c__Clostridia; o__Clostridiales; f__Ruminococcaceae; g__; s__
New.CleanUp.ReferenceOTU152143	-5.18849	0.000999001	0.555376	1	0	3.44113	k__Bacteria; p__Bacteroidetes; c__Bacteroidia; o__Bacteroidales; f__; g__; s__
New.CleanUp.ReferenceOTU162986	-4.38042	0.000999001	0.555376	1	0	0.904835	k__Bacteria; p__Actinobacteria; c__Coriobacteriia; o__Coriobacteriales; f__Coriobacteriaceae
New.CleanUp.ReferenceOTU186518	-3.84557	0.000999001	0.555376	1	0.0671387	1.34284	k__Bacteria; p__Spirochaetes; c__Spirochaetes; o__Spirochaetales; f__Spirochaetaceae; g__Treponema; s__
New.CleanUp.ReferenceOTU202488	-4.12325	0.000999001	0.555376	1	0	2.28244	U; n; a; s; s; i; g; n; e; d
New.CleanUp.ReferenceOTU233976	-4.66933	0.000999001	0.555376	1	0	1.48278	k__Bacteria; p__Proteobacteria; c__Betaproteobacteria; o__Burkholderiales; f__Alcaligenaceae; g__Sutterella; s__
New.CleanUp.ReferenceOTU262328	-6.94029	0.000999001	0.555376	1	0	1.53176	k__Bacteria; p__Spirochaetes; c__Spirochaetes; o__Spirochaetales; f__Spirochaetaceae; g__Treponema; s__
New.CleanUp.ReferenceOTU267005	-4.89375	0.000999001	0.555376	1	0.110755	1.02543	k__Bacteria; p__Firmicutes; c__Clostridia; o__Clostridiales; f__Lachnospiraceae; g__; s__
New.CleanUp.ReferenceOTU268633	-3.57126	0.000999001	0.555376	1	0.0343625	0.520915	k__Bacteria; p__Firmicutes; c__Clostridia; o__Clostridiales; f__; g__; s__
New.CleanUp.ReferenceOTU292951	-3.95597	0.000999001	0.555376	1	0.0671387	1.45707	k__Bacteria; p__Bacteroidetes; c__Bacteroidia; o__Bacteroidales; f__Prevotellaceae; g__Prevotella; s__copri
New.CleanUp.ReferenceOTU301146	-3.70366	0.000999001	0.555376	1	0	0.893477	k__Bacteria; p__Firmicutes; c__Clostridia; o__Clostridiales; f__Ruminococcaceae; g__Ruminococcus; s__flavefaciens
New.CleanUp.ReferenceOTU320938	-5.36858	0.000999001	0.555376	1	0.164911	1.04351	k__Bacteria; p__Spirochaetes; c__Spirochaetes; o__Spirochaetales; f__Spirochaetaceae; g__Treponema; s__
New.CleanUp.ReferenceOTU346200	-8.70437	0.000999001	0.555376	1	0	3.34088	k__Bacteria; p__Firmicutes; c__Clostridia; o__Clostridiales; f__Ruminococcaceae; g__Ruminococcus; s__flavefaciens
293133	-4.90121	0.001998	0.555376	1	1.96781	5.3211	k__Bacteria; p__Firmicutes; c__Clostridia; o__Clostridiales; f__[Mogibacteriaceae]; g__; s__
318782	-3.15872	0.001998	0.555376	1	0.164917	1.76103	k__Bacteria; p__Proteobacteria; c__Alphaproteobacteria; o__Rickettsiales; f__; g__; s__
298850	-4.41434	0.001998	0.555376	1	0.518455	3.2919	k__Bacteria; p__Firmicutes; c__Clostridia; o__Clostridiales; f__Lachnospiraceae; g__; s__
110910	-3.6652	0.001998	0.555376	1	0.142765	1.59257	k__Bacteria; p__Firmicutes; c__Clostridia; o__Clostridiales; f__Christensenellaceae; g__; s__
340486	-3.9406	0.001998	0.555376	1	0.215004	0.853442	k__Bacteria; p__Firmicutes; c__Clostridia; o__Clostridiales; f__Ruminococcaceae; g__Ruminococcus; s__flavefaciens
1068902	-2.65545	0.001998	0.555376	1	0	1.95823	k__Bacteria; p__Actinobacteria; c__Actinobacteria; o__Actinomycetales; f__Nocardioidaceae; g__Aeromicrobium; s__
New.ReferenceOTU583	-3.77191	0.001998	0.555376	1	1.11529	3.65448	k__Bacteria; p__Firmicutes; c__Clostridia; o__Clostridiales; f__Ruminococcaceae; g__; s__
New.ReferenceOTU566	-2.47995	0.001998	0.555376	1	0	1.5946	k__Bacteria; p__Bacteroidetes; c__Bacteroidia; o__Bacteroidales; f__; g__; s__
New.ReferenceOTU665	4.15003	0.001998	0.555376	1	3.67125	1.6478	k__Bacteria; p__Firmicutes; c__Clostridia; o__Clostridiales; f__Lachnospiraceae; g__; s__
New.CleanUp.ReferenceOTU35774	-2.61909	0.001998	0.555376	1	0.0394025	0.711058	k__Bacteria; p__Bacteroidetes; c__Bacteroidia; o__Bacteroidales; f__[Paraprevotellaceae]; g__CF231; s__
New.CleanUp.ReferenceOTU44986	-3.68054	0.001998	0.555376	1	0	0.426975	k__Bacteria; p__Firmicutes; c__Clostridia; o__Clostridiales; f__[Mogibacteriaceae]; g__; s__
New.CleanUp.ReferenceOTU69845	-3.98943	0.001998	0.555376	1	0.0366763	0.449742	k__Bacteria; p__Firmicutes; c__Clostridia; o__Clostridiales; f__Lachnospiraceae; g__; s__
New.CleanUp.ReferenceOTU78002	-3.58547	0.001998	0.555376	1	0.0366763	0.69935	k__Bacteria; p__Firmicutes; c__Clostridia; o__Clostridiales; f__Ruminococcaceae; g__; s__
New.CleanUp.ReferenceOTU83911	-3.42449	0.001998	0.555376	1	0.638389	3.20123	k__Bacteria; p__Firmicutes; c__Clostridia; o__Clostridiales; f__; g__; s__
New.CleanUp.ReferenceOTU89178	3.86132	0.001998	0.555376	1	3.92405	0.659032	k__Bacteria; p__Bacteroidetes; c__Bacteroidia; o__Bacteroidales; f__[Paraprevotellaceae]; g__YRC22; s__
New.CleanUp.ReferenceOTU113795	-3.03733	0.001998	0.555376	1	0.0343625	0.550812	k__Bacteria; p__Firmicutes; c__Clostridia; o__Clostridiales; f__Ruminococcaceae; g__; s__
New.CleanUp.ReferenceOTU170964	-4.31458	0.001998	0.555376	1	0.141217	1.26942	k__Bacteria; p__Firmicutes; c__Clostridia; o__Clostridiales; f__[Mogibacteriaceae]; g__; s__
New.CleanUp.ReferenceOTU199546	-7.47207	0.001998	0.555376	1	0.0632125	0.906417	k__Bacteria; p__Firmicutes; c__Clostridia; o__Clostridiales; f__; g__; s__
New.CleanUp.ReferenceOTU231419	-3.64712	0.001998	0.555376	1	0	0.925163	k__Bacteria; p__Spirochaetes; c__Spirochaetes; o__Spirochaetales; f__Spirochaetaceae; g__Treponema; s__
New.CleanUp.ReferenceOTU254988	-2.90177	0.001998	0.555376	1	0.0343625	0.907123	k__Bacteria; p__Firmicutes; c__Clostridia; o__Clostridiales; f__; g__; s__
New.CleanUp.ReferenceOTU257584	-4.04228	0.001998	0.555376	1	0	0.85057	k__Bacteria; p__Spirochaetes; c__Spirochaetes; o__Spirochaetales; f__Spirochaetaceae; g__Treponema; s__
New.CleanUp.ReferenceOTU266510	-3.65663	0.001998	0.555376	1	0	0.726357	k__Bacteria; p__Firmicutes; c__Clostridia; o__Clostridiales; f__Lachnospiraceae; g__; s__
New.CleanUp.ReferenceOTU311266	-3.2218	0.001998	0.555376	1	0.174721	1.70219	k__Bacteria; p__Firmicutes; c__Clostridia; o__Clostridiales; f__Lachnospiraceae; g__; s__
New.CleanUp.ReferenceOTU340460	-4.64857	0.001998	0.555376	1	0.24739	1.85458	k__Bacteria; p__Firmicutes; c__Clostridia; o__Clostridiales; f__Veillonellaceae; g__Phascolarctobacterium; s__
New.CleanUp.ReferenceOTU353065	-7.77853	0.001998	0.555376	1	0.284766	2.17973	k__Bacteria; p__Firmicutes; c__Clostridia; o__Clostridiales; f__[Mogibacteriaceae]; g__; s__
342504	-4.45059	0.002997	0.555376	1	0.3242	2.2801	k__Bacteria; p__Firmicutes; c__Clostridia; o__Clostridiales; f__Clostridiaceae; g__; s__
585869	-3.89018	0.002997	0.555376	1	0	0.773042	k__Bacteria; p__Firmicutes; c__Clostridia; o__Clostridiales; f__Clostridiaceae; g__Clostridium; s__
104272	-3.88925	0.002997	0.555376	1	0.0397163	0.46999	k__Bacteria; p__Firmicutes; c__Clostridia; o__Clostridiales; f__[Mogibacteriaceae]; g__; s__
335516	-3.95333	0.002997	0.555376	1	0.164158	1.39516	k__Bacteria; p__Firmicutes; c__Clostridia; o__Clostridiales; f__Ruminococcaceae; g__; s__
289070	3.78004	0.002997	0.555376	1	4.77526	2.06895	k__Bacteria; p__Spirochaetes; c__Spirochaetes; o__Spirochaetales; f__Spirochaetaceae; g__Treponema; s__
2963281	-3.58528	0.002997	0.555376	1	0.0397163	0.436527	k__Bacteria; p__Firmicutes; c__Clostridia; o__Clostridiales; f__Ruminococcaceae; g__; s__
368615	-3.01503	0.002997	0.555376	1	0.0397163	0.483437	k__Bacteria; p__Firmicutes; c__Clostridia; o__Clostridiales; f__; g__; s__
4318725	-4.24295	0.002997	0.555376	1	0	0.479757	k__Bacteria; p__Firmicutes; c__Bacilli; o__Lactobacillales; f__Lactobacillaceae; g__Lactobacillus; s__
929901	-4.33573	0.002997	0.555376	1	0	0.67671	k__Bacteria; p__Actinobacteria; c__Actinobacteria; o__Actinomycetales; f__Micrococcaceae; g__Arthrobacter; s__
326721	-4.16981	0.002997	0.555376	1	0.409525	2.29252	k__Bacteria; p__Firmicutes; c__Bacilli; o__Lactobacillales; f__Lactobacillaceae; g__Lactobacillus; s__
916143	-3.83748	0.002997	0.555376	1	1.69135	3.19907	k__Bacteria; p__Firmicutes; c__Clostridia; o__Clostridiales; f__Veillonellaceae; g__Phascolarctobacterium; s__
297440	-4.10324	0.002997	0.555376	1	0.165436	1.4386	k__Bacteria; p__Firmicutes; c__Clostridia; o__Clostridiales; f__Lachnospiraceae; g__Blautia; s__
157546	-4.85413	0.002997	0.555376	1	0.0343625	0.857655	k__Bacteria; p__Firmicutes; c__Clostridia; o__Clostridiales; f__; g__; s__
213337	-4.06987	0.002997	0.555376	1	0.915212	2.93467	k__Bacteria; p__Firmicutes; c__Clostridia; o__Clostridiales; f__[Mogibacteriaceae]; g__; s__
856253	5.0339	0.002997	0.555376	1	3.43526	0.314932	k__Bacteria; p__Spirochaetes; c__Spirochaetes; o__Spirochaetales; f__Spirochaetaceae; g__Treponema; s__
347744	-4.36273	0.002997	0.555376	1	0.579635	2.36237	k__Bacteria; p__Firmicutes; c__Clostridia; o__Clostridiales; f__Lachnospiraceae; g__; s__
New.ReferenceOTU399	-3.70568	0.002997	0.555376	1	0.111436	0.80477	k__Bacteria; p__Firmicutes; c__Clostridia; o__Clostridiales; f__; g__; s__
New.ReferenceOTU275	-2.44864	0.002997	0.555376	1	0.574691	2.7257	k__Bacteria; p__Firmicutes; c__Clostridia; o__Clostridiales; f__Lachnospiraceae; g__; s__
New.ReferenceOTU80	4.60684	0.002997	0.555376	1	3.19225	0	k__Bacteria; p__Spirochaetes; c__Spirochaetes; o__Spirochaetales; f__Spirochaetaceae; g__Treponema; s__
New.CleanUp.ReferenceOTU3957	-3.38623	0.002997	0.555376	1	0	1.51276	k__Bacteria; p__Bacteroidetes; c__Bacteroidia; o__Bacteroidales; f__[Paraprevotellaceae]; g__[Prevotella]; s__
New.CleanUp.ReferenceOTU20114	-3.83687	0.002997	0.555376	1	0.0710387	1.45946	k__Bacteria; p__Firmicutes; c__Clostridia; o__Clostridiales; f__; g__; s__
New.CleanUp.ReferenceOTU24973	-4.02272	0.002997	0.555376	1	0.0710387	1.14406	k__Bacteria; p__Firmicutes; c__Clostridia; o__Clostridiales; f__; g__; s__
New.CleanUp.ReferenceOTU100972	-3.53398	0.002997	0.555376	1	0.0366763	2.26608	k__Bacteria; p__Firmicutes; c__Clostridia; o__Clostridiales; f__Lachnospiraceae; g__; s__
New.CleanUp.ReferenceOTU164690	-4.58092	0.002997	0.555376	1	1.663	4.7387	k__Bacteria; p__Firmicutes; c__Clostridia; o__Clostridiales; f__Lachnospiraceae; g__; s__
New.CleanUp.ReferenceOTU182981	-2.20354	0.002997	0.555376	1	0	0.606503	k__Bacteria; p__Firmicutes; c__Clostridia; o__Clostridiales; f__[Mogibacteriaceae]; g__; s__
New.CleanUp.ReferenceOTU187317	-4.07949	0.002997	0.555376	1	0	0.599225	k__Bacteria; p__Firmicutes; c__Clostridia; o__Clostridiales; f__Ruminococcaceae; g__; s__
New.CleanUp.ReferenceOTU201031	-4.88365	0.002997	0.555376	1	0	0.875547	k__Bacteria; p__Firmicutes; c__Clostridia; o__Clostridiales; f__Veillonellaceae; g__Phascolarctobacterium; s__
New.CleanUp.ReferenceOTU212814	-3.1999	0.002997	0.555376	1	0.0343625	0.383295	k__Bacteria; p__Firmicutes; c__Clostridia; o__Clostridiales; f__Veillonellaceae; g__Phascolarctobacterium; s__
New.CleanUp.ReferenceOTU224259	-3.78355	0.002997	0.555376	1	0.109937	1.01224	k__Bacteria; p__Firmicutes; c__Clostridia; o__Clostridiales; f__; g__; s__
New.CleanUp.ReferenceOTU228348	-4.04749	0.002997	0.555376	1	0.135458	0.727227	k__Bacteria; p__Firmicutes; c__Clostridia; o__Clostridiales; f__; g__; s__
New.CleanUp.ReferenceOTU229128	-4.38604	0.002997	0.555376	1	0	0.600837	k__Bacteria; p__Fibrobacteres; c__Fibrobacteria; o__Fibrobacterales; f__Fibrobacteraceae; g__Fibrobacter; s__succinogenes
New.CleanUp.ReferenceOTU264872	-3.56394	0.002997	0.555376	1	0.175565	1.1615	k__Bacteria; p__Spirochaetes; c__Spirochaetes; o__Spirochaetales; f__Spirochaetaceae; g__Treponema; s__
New.CleanUp.ReferenceOTU358119	-3.41687	0.002997	0.555376	1	0	0.273072	k__Bacteria; p__Firmicutes; c__Clostridia; o__Clostridiales; f__Lachnospiraceae; g__; s__
316381	-2.99866	0.003996	0.555376	1	0.0343625	0.489397	k__Bacteria; p__Firmicutes; c__Clostridia; o__Clostridiales; f__Ruminococcaceae; g__Oscillospira; s__
330992	-4.26292	0.003996	0.555376	1	0.560525	3.57982	k__Bacteria; p__Firmicutes; c__Clostridia; o__Clostridiales; f__Lachnospiraceae; g__; s__
349246	-3.63907	0.003996	0.555376	1	0	0.871657	k__Bacteria; p__Firmicutes; c__Clostridia; o__Clostridiales; f__Ruminococcaceae; g__Oscillospira; s__
210073	-3.83644	0.003996	0.555376	1	0.0397163	0.383665	k__Bacteria; p__Firmicutes; c__Clostridia; o__Clostridiales; f__; g__; s__
976441	-2.48283	0.003996	0.555376	1	0	0.433662	k__Bacteria; p__Bacteroidetes; c__Sphingobacteriia; o__Sphingobacteriales; f__Sphingobacteriaceae; g__Pedobacter; s__
337993	-3.74227	0.003996	0.555376	1	0.164158	0.756378	k__Bacteria; p__Firmicutes; c__Clostridia; o__Clostridiales; f__; g__; s__
296731	-3.6768	0.003996	0.555376	1	1.22425	3.97848	k__Bacteria; p__Firmicutes; c__Clostridia; o__Clostridiales; f__Ruminococcaceae; g__; s__
293538	4.06006	0.003996	0.555376	1	3.68515	0.815815	k__Bacteria; p__Spirochaetes; c__Spirochaetes; o__Spirochaetales; f__Spirochaetaceae; g__Treponema; s__
New.CleanUp.ReferenceOTU18565	-3.86896	0.003996	0.555376	1	0.142714	1.30992	k__Bacteria; p__Firmicutes; c__Clostridia; o__Clostridiales; f__Clostridiaceae; g__Clostridium; s__
New.CleanUp.ReferenceOTU21811	-3.71109	0.003996	0.555376	1	0	0.415002	k__Bacteria; p__Actinobacteria; c__Coriobacteriia; o__Coriobacteriales; f__Coriobacteriaceae; g__; s__
New.CleanUp.ReferenceOTU32770	-3.3559	0.003996	0.555376	1	0.111647	0.588012	k__Bacteria; p__Firmicutes; c__Clostridia; o__Clostridiales; f__Lachnospiraceae; g__; s__
New.CleanUp.ReferenceOTU67392	-4.19064	0.003996	0.555376	1	0.356161	1.6314	k__Bacteria; p__Firmicutes; c__Clostridia; o__Clostridiales; f__[Mogibacteriaceae]
New.CleanUp.ReferenceOTU134097	-3.82415	0.003996	0.555376	1	0.291379	1.84699	k__Bacteria; p__Firmicutes; c__Clostridia; o__Clostridiales; f__Lachnospiraceae; g__Coprococcus; s__
New.CleanUp.ReferenceOTU207891	-3.71852	0.003996	0.555376	1	0.0760788	0.533742	k__Bacteria; p__Firmicutes; c__Clostridia; o__Clostridiales; f__Lachnospiraceae
New.CleanUp.ReferenceOTU235167	-3.82146	0.003996	0.555376	1	0	0.478582	k__Bacteria; p__Spirochaetes; c__Spirochaetes; o__Spirochaetales; f__Spirochaetaceae; g__Treponema; s__
New.CleanUp.ReferenceOTU237053	-3.35412	0.003996	0.555376	1	0.138859	0.898337	k__Bacteria; p__Spirochaetes; c__Spirochaetes; o__Spirochaetales; f__Spirochaetaceae; g__Treponema; s__
New.CleanUp.ReferenceOTU242840	-3.34979	0.003996	0.555376	1	0.115795	0.698013	k__Bacteria; p__Firmicutes; c__Clostridia; o__Clostridiales; f__Ruminococcaceae; g__; s__
New.CleanUp.ReferenceOTU278562	-3.69679	0.003996	0.555376	1	0	0.50081	k__Bacteria; p__Firmicutes; c__Clostridia; o__Clostridiales; f__; g__; s__
New.CleanUp.ReferenceOTU308979	-3.36014	0.003996	0.555376	1	0.447991	1.86782	k__Bacteria; p__Firmicutes; c__Clostridia; o__Clostridiales; f__Ruminococcaceae; g__; s__
New.CleanUp.ReferenceOTU328823	-4.12541	0.003996	0.555376	1	0.0397163	0.590775	k__Bacteria; p__Firmicutes; c__Clostridia; o__Clostridiales; f__; g__; s__
New.CleanUp.ReferenceOTU336957	-3.88015	0.003996	0.555376	1	0.134155	1.27058	k__Bacteria; p__Firmicutes; c__Clostridia; o__Clostridiales; f__; g__; s__
New.CleanUp.ReferenceOTU338083	4.12074	0.003996	0.555376	1	2.711	0.06685	k__Bacteria; p__Firmicutes; c__Clostridia; o__Clostridiales; f__Lachnospiraceae
New.CleanUp.ReferenceOTU340950	-3.06607	0.003996	0.555376	1	0.0998887	0.870213	k__Bacteria; p__Firmicutes; c__Clostridia; o__Clostridiales; f__Veillonellaceae; g__Phascolarctobacterium; s__
New.CleanUp.ReferenceOTU360424	-3.72467	0.003996	0.555376	1	0	0.842465	k__Bacteria; p__Firmicutes; c__Clostridia; o__Clostridiales; f__Veillonellaceae; g__Phascolarctobacterium; s__
352840	2.73961	0.004995	0.555376	1	5.76276	3.15207	k__Bacteria; p__Firmicutes; c__Clostridia; o__Clostridiales; f__Lachnospiraceae; g__; s__
4314603	3.5013	0.004995	0.555376	1	1.07906	0.141705	k__Bacteria; p__Firmicutes; c__Clostridia; o__Clostridiales; f__Ruminococcaceae; g__; s__
100041	-3.47531	0.004995	0.555376	1	0.415712	2.59895	k__Bacteria; p__Firmicutes; c__Bacilli; o__Lactobacillales; f__Lactobacillaceae; g__Lactobacillus; s__
515299	-3.43569	0.004995	0.555376	1	0.106082	1.04361	k__Bacteria; p__Firmicutes; c__Clostridia; o__Clostridiales; f__; g__; s__
326231	-2.96473	0.004995	0.555376	1	0.0394025	0.933468	k__Bacteria; p__Firmicutes; c__Clostridia; o__Clostridiales; f__Ruminococcaceae; g__Ruminococcus; s__flavefaciens
287909	-3.55914	0.004995	0.555376	1	0	0.515877	k__Bacteria; p__Firmicutes; c__Clostridia; o__Clostridiales; f__; g__; s__
New.CleanUp.ReferenceOTU10493	-2.54514	0.004995	0.555376	1	0.113481	0.552105	k__Bacteria; p__Synergistetes; c__Synergistia; o__Synergistales; f__Dethiosulfovibrionaceae; g__Pyramidobacter; s__piscolens
New.CleanUp.ReferenceOTU15412	-4.42084	0.004995	0.555376	1	0.0710387	0.789133	k__Bacteria; p__Firmicutes; c__Clostridia; o__Clostridiales; f__Ruminococcaceae; g__; s__
New.CleanUp.ReferenceOTU19971	-3.69263	0.004995	0.555376	1	0.191337	1.35558	k__Bacteria; p__Spirochaetes; c__Spirochaetes; o__Sphaerochaetales; f__Sphaerochaetaceae; g__Sphaerochaeta; s__
New.CleanUp.ReferenceOTU22408	-3.45533	0.004995	0.555376	1	0	0.51071	k__Bacteria; p__Firmicutes; c__Clostridia; o__Clostridiales; f__Lachnospiraceae; g__; s__
New.CleanUp.ReferenceOTU60623	-3.95404	0.004995	0.555376	1	0.07172	1.06151	k__Bacteria; p__Firmicutes; c__Clostridia; o__Clostridiales; f__Lachnospiraceae
New.CleanUp.ReferenceOTU69359	-3.67618	0.004995	0.555376	1	0	0.232942	k__Bacteria; p__Firmicutes; c__Clostridia; o__Clostridiales; f__Veillonellaceae; g__Phascolarctobacterium; s__
New.CleanUp.ReferenceOTU70655	-2.76727	0.004995	0.555376	1	0.07172	0.859137	k__Bacteria; p__Firmicutes; c__Clostridia; o__Clostridiales; f__Ruminococcaceae; g__; s__
New.CleanUp.ReferenceOTU83949	-3.70479	0.004995	0.555376	1	0.072245	0.88549	k__Bacteria; p__Firmicutes; c__Clostridia; o__Clostridiales; f__Lachnospiraceae; g__; s__
New.CleanUp.ReferenceOTU84045	-3.03782	0.004995	0.555376	1	0.0397163	0.758803	k__Bacteria; p__Firmicutes; c__Clostridia; o__Clostridiales; f__Veillonellaceae; g__Phascolarctobacterium; s__
New.CleanUp.ReferenceOTU95089	-2.79536	0.004995	0.555376	1	0.0397163	0.420253	k__Bacteria; p__Firmicutes; c__Erysipelotrichi; o__Erysipelotrichales; f__Erysipelotrichaceae; g__; s__
New.CleanUp.ReferenceOTU108527	-2.96274	0.004995	0.555376	1	0.0740787	0.303932	k__Bacteria; p__Spirochaetes; c__Spirochaetes; o__Sphaerochaetales; f__Sphaerochaetaceae; g__Sphaerochaeta; s__
New.CleanUp.ReferenceOTU146489	-4.82195	0.004995	0.555376	1	0	0.565038	k__Bacteria; p__Spirochaetes; c__Spirochaetes; o__Spirochaetales; f__Spirochaetaceae; g__Treponema; s__
New.CleanUp.ReferenceOTU148505	-4.32765	0.004995	0.555376	1	0	1.24145	k__Bacteria; p__Firmicutes; c__Clostridia; o__Clostridiales; f__Lachnospiraceae; g__Coprococcus; s__
New.CleanUp.ReferenceOTU152813	-3.40451	0.004995	0.555376	1	0.142759	0.6479	k__Bacteria; p__Firmicutes; c__Clostridia; o__Clostridiales; f__; g__; s__
New.CleanUp.ReferenceOTU159563	-3.39369	0.004995	0.555376	1	0	0.919865	k__Bacteria; p__Firmicutes; c__Clostridia; o__Clostridiales; f__Lachnospiraceae; g__; s__
New.CleanUp.ReferenceOTU181431	-3.24015	0.004995	0.555376	1	0.0343625	0.69795	k__Bacteria; p__Firmicutes; c__Clostridia; o__Clostridiales; f__; g__; s__
New.CleanUp.ReferenceOTU187313	-3.77588	0.004995	0.555376	1	0.0394025	0.39707	k__Bacteria; p__Firmicutes; c__Clostridia; o__Clostridiales; f__Ruminococcaceae; g__; s__
New.CleanUp.ReferenceOTU194474	-3.21067	0.004995	0.555376	1	0	0.49904	k__Bacteria; p__Firmicutes; c__Clostridia; o__Clostridiales; f__Veillonellaceae; g__Phascolarctobacterium; s__
New.CleanUp.ReferenceOTU197330	-3.98301	0.004995	0.555376	1	0.0343625	0.439695	k__Bacteria; p__Firmicutes; c__Clostridia; o__Clostridiales; f__Ruminococcaceae; g__; s__
New.CleanUp.ReferenceOTU212365	-3.44513	0.004995	0.555376	1	0.484941	2.16068	k__Bacteria; p__Firmicutes; c__Clostridia; o__Clostridiales; f__Lachnospiraceae; g__Coprococcus; s__
New.CleanUp.ReferenceOTU215948	-4.00227	0.004995	0.555376	1	0.0366763	0.734588	k__Bacteria; p__Firmicutes; c__Clostridia; o__Clostridiales; f__Ruminococcaceae; g__; s__
New.CleanUp.ReferenceOTU217036	-3.36679	0.004995	0.555376	1	1.14742	2.85122	k__Bacteria; p__Firmicutes; c__Clostridia; o__Clostridiales; f__Lachnospiraceae; g__; s__
New.CleanUp.ReferenceOTU237370	-2.59904	0.004995	0.555376	1	0	0.449457	k__Bacteria; p__Spirochaetes; c__Spirochaetes; o__Spirochaetales; f__Spirochaetaceae; g__Treponema; s__
New.CleanUp.ReferenceOTU240777	-3.29457	0.004995	0.555376	1	0	0.798287	k__Bacteria; p__Spirochaetes; c__Spirochaetes; o__Spirochaetales; f__Spirochaetaceae; g__Treponema; s__
New.CleanUp.ReferenceOTU294757	-4.15507	0.004995	0.555376	1	0.111436	1.20998	k__Bacteria; p__Firmicutes; c__Clostridia; o__Clostridiales; f__Ruminococcaceae; g__; s__
New.CleanUp.ReferenceOTU298441	-3.8016	0.004995	0.555376	1	0.179008	2.19885	k__Bacteria; p__Firmicutes; c__Clostridia; o__Clostridiales; f__Lachnospiraceae; g__; s__
New.CleanUp.ReferenceOTU316558	-5.79262	0.004995	0.555376	1	0	0.30778	k__Bacteria; p__Firmicutes; c__Clostridia; o__Clostridiales; f__Ruminococcaceae; g__Ruminococcus; s__flavefaciens
New.CleanUp.ReferenceOTU318615	-3.36317	0.004995	0.555376	1	0.234038	1.28958	k__Bacteria; p__Firmicutes; c__Clostridia; o__Clostridiales; f__Ruminococcaceae; g__; s__
New.CleanUp.ReferenceOTU345218	-3.41013	0.004995	0.555376	1	0.961538	2.8889	k__Bacteria; p__Firmicutes; c__Clostridia; o__Clostridiales; f__Christensenellaceae; g__; s__
302427	-2.5209	0.00599401	0.60022	1	0.19507	1.14065	k__Bacteria; p__Firmicutes; c__Clostridia; o__Clostridiales; f__Ruminococcaceae; g__; s__
389566	-3.44266	0.00599401	0.60022	1	0.628293	1.96083	k__Bacteria; p__Firmicutes; c__Clostridia; o__Clostridiales; f__Ruminococcaceae; g__; s__
547906	-3.55538	0.00599401	0.60022	1	0.0997925	1.18379	k__Bacteria; p__Firmicutes; c__Clostridia; o__Clostridiales; f__; g__; s__
New.CleanUp.ReferenceOTU26358	-2.34884	0.00599401	0.60022	1	0.106082	1.43419	k__Bacteria; p__Firmicutes; c__Clostridia; o__Clostridiales; f__Lachnospiraceae; g__; s__
New.CleanUp.ReferenceOTU26748	-2.84721	0.00599401	0.60022	1	0.0397163	0.495045	k__Bacteria; p__Firmicutes; c__Clostridia; o__Clostridiales; f__[Mogibacteriaceae]; g__; s__
New.CleanUp.ReferenceOTU41503	-2.00393	0.00599401	0.60022	1	0.0394025	0.924087	k__Bacteria; p__Firmicutes; c__Clostridia; o__Clostridiales; f__; g__; s__
New.CleanUp.ReferenceOTU61911	-3.15854	0.00599401	0.60022	1	0.108396	0.715577	k__Bacteria; p__Firmicutes; c__Clostridia; o__Clostridiales; f__; g__; s__
New.CleanUp.ReferenceOTU62838	-5.55661	0.00599401	0.60022	1	0	1.22755	k__Bacteria; p__Firmicutes; c__Clostridia; o__Clostridiales; f__[Mogibacteriaceae]; g__; s__
New.CleanUp.ReferenceOTU158138	2.07965	0.00599401	0.60022	1	1.16935	0	k__Bacteria; p__Spirochaetes; c__Spirochaetes; o__Sphaerochaetales; f__Sphaerochaetaceae; g__Sphaerochaeta; s__
New.CleanUp.ReferenceOTU239679	-3.38246	0.00599401	0.60022	1	0.0740787	1.13851	k__Bacteria; p__Firmicutes; c__Clostridia; o__Clostridiales; f__Christensenellaceae; g__; s__
New.CleanUp.ReferenceOTU240385	-3.34413	0.00599401	0.60022	1	0	0.505838	k__Bacteria; p__Spirochaetes; c__Spirochaetes; o__Spirochaetales; f__Spirochaetaceae; g__Treponema; s__
New.CleanUp.ReferenceOTU285838	-3.0684	0.00599401	0.60022	1	0	0.359093	k__Bacteria; p__Fibrobacteres; c__Fibrobacteria; o__Fibrobacterales; f__Fibrobacteraceae; g__Fibrobacter; s__succinogenes
New.CleanUp.ReferenceOTU295663	-4.23418	0.00599401	0.60022	1	0	0.438665	k__Bacteria; p__Firmicutes; c__Clostridia; o__Clostridiales; f__Veillonellaceae; g__Phascolarctobacterium; s__
New.CleanUp.ReferenceOTU302360	-3.10191	0.00599401	0.60022	1	0.0343625	0.538837	k__Bacteria; p__Firmicutes; c__Clostridia; o__Clostridiales; f__Lachnospiraceae; g__; s__
New.CleanUp.ReferenceOTU333471	-3.90904	0.00599401	0.60022	1	1.3841	4.191	k__Bacteria; p__Firmicutes; c__Clostridia; o__Clostridiales; f__Lachnospiraceae; g__Dorea; s__
New.CleanUp.ReferenceOTU346980	4.02556	0.00599401	0.60022	1	2.74824	0	k__Bacteria; p__Firmicutes; c__Clostridia; o__Clostridiales; f__Ruminococcaceae; g__; s__
684238	-3.5326	0.00699301	0.629839	1	0.50893	1.37541	k__Bacteria; p__Firmicutes; c__Clostridia; o__Clostridiales; f__Ruminococcaceae; g__; s__
303917	-3.46707	0.00699301	0.629839	1	0.465969	1.44466	k__Bacteria; p__Bacteroidetes; c__Bacteroidia; o__Bacteroidales; f__; g__; s__
338348	-2.91442	0.00699301	0.629839	1	0.136162	1.17239	k__Bacteria; p__Firmicutes; c__Clostridia; o__Clostridiales; f__Ruminococcaceae; g__Oscillospira; s__
New.ReferenceOTU447	-2.80866	0.00699301	0.629839	1	0.290266	2.0622	k__Bacteria; p__Firmicutes; c__Clostridia; o__Clostridiales; f__; g__; s__
New.CleanUp.ReferenceOTU24952	-3.64054	0.00699301	0.629839	1	0.562368	2.6282	k__Bacteria; p__Firmicutes; c__Clostridia; o__Clostridiales; f__Lachnospiraceae; g__Coprococcus; s__
New.CleanUp.ReferenceOTU39877	-2.94527	0.00699301	0.629839	1	0	0.544442	k__Bacteria; p__Firmicutes; c__Clostridia; o__Clostridiales; f__; g__; s__
New.CleanUp.ReferenceOTU60378	-3.14314	0.00699301	0.629839	1	0.167197	0.720592	k__Bacteria; p__Firmicutes; c__Clostridia; o__Clostridiales; f__Veillonellaceae; g__Phascolarctobacterium; s__
New.CleanUp.ReferenceOTU65096	-2.55973	0.00699301	0.629839	1	0.0632125	0.621337	k__Bacteria; p__Proteobacteria; c__Alphaproteobacteria; o__Rickettsiales; f__; g__; s__
New.CleanUp.ReferenceOTU87350	-3.20694	0.00699301	0.629839	1	0.344967	1.74066	k__Bacteria; p__Firmicutes; c__Clostridia; o__Clostridiales; f__Ruminococcaceae; g__Ruminococcus; s__
New.CleanUp.ReferenceOTU106058	-3.50387	0.00699301	0.629839	1	0.106607	0.979372	k__Bacteria; p__Firmicutes; c__Clostridia; o__Clostridiales; f__Lachnospiraceae; g__; s__
New.CleanUp.ReferenceOTU249780	-2.79585	0.00699301	0.629839	1	0	0.445888	k__Bacteria; p__Firmicutes; c__Clostridia; o__Clostridiales; f__Lachnospiraceae; g__; s__
New.CleanUp.ReferenceOTU254768	-3.27281	0.00699301	0.629839	1	0.769981	2.77563	k__Bacteria; p__Firmicutes; c__Clostridia; o__Clostridiales; f__Lachnospiraceae; g__Coprococcus; s__
New.CleanUp.ReferenceOTU265559	-3.28133	0.00699301	0.629839	1	0	1.36078	k__Bacteria; p__Firmicutes; c__Clostridia; o__Clostridiales; f__[Mogibacteriaceae]; g__; s__
New.CleanUp.ReferenceOTU301438	-3.81851	0.00699301	0.629839	1	0.14782	0.876918	k__Bacteria; p__Firmicutes; c__Clostridia; o__Clostridiales; f__; g__; s__
New.CleanUp.ReferenceOTU301579	-3.54459	0.00699301	0.629839	1	0.163005	1.11395	k__Bacteria; p__Firmicutes; c__Clostridia; o__Clostridiales; f__Ruminococcaceae; g__; s__
New.CleanUp.ReferenceOTU304059	-3.47713	0.00699301	0.629839	1	0.749325	2.77963	k__Bacteria; p__Firmicutes; c__Clostridia; o__Clostridiales; f__Clostridiaceae; g__Clostridium; s__
New.CleanUp.ReferenceOTU308562	-3.79229	0.00699301	0.629839	1	0.202729	1.41145	k__Bacteria; p__Firmicutes; c__Clostridia; o__Clostridiales; f__; g__; s__
New.CleanUp.ReferenceOTU314150	-2.4983	0.00699301	0.629839	1	0	0.498738	k__Bacteria; p__Firmicutes; c__Clostridia; o__Clostridiales; f__Lachnospiraceae; g__; s__
319127	-3.50206	0.00799201	0.689022	1	0.266749	0.80218	k__Bacteria; p__Firmicutes; c__Clostridia; o__Clostridiales; f__Lachnospiraceae; g__; s__
4306004	-3.46405	0.00799201	0.689022	1	1.54905	4.11362	k__Bacteria; p__Firmicutes; c__Clostridia; o__Clostridiales; f__Ruminococcaceae; g__; s__
295938	3.27403	0.00799201	0.689022	1	2.61802	0.7211	k__Bacteria; p__Firmicutes; c__Clostridia; o__Clostridiales; f__Lachnospiraceae; g__; s__
New.CleanUp.ReferenceOTU5031	-2.60282	0.00799201	0.689022	1	0.0760788	0.508492	k__Bacteria; p__Firmicutes; c__Clostridia; o__Clostridiales; f__; g__; s__
New.CleanUp.ReferenceOTU26050	2.24154	0.00799201	0.689022	1	2.34276	0.80804	k__Bacteria; p__Firmicutes; c__Clostridia; o__Clostridiales; f__Ruminococcaceae; g__; s__
New.CleanUp.ReferenceOTU46547	-2.40998	0.00799201	0.689022	1	0.0397163	0.405545	k__Bacteria; p__Firmicutes; c__Clostridia; o__Clostridiales; f__Veillonellaceae; g__Phascolarctobacterium; s__
New.CleanUp.ReferenceOTU322012	-2.71911	0.00799201	0.689022	1	0	0.475525	k__Bacteria; p__Spirochaetes; c__Spirochaetes; o__Spirochaetales; f__Spirochaetaceae; g__Treponema; s__
New.CleanUp.ReferenceOTU335871	-3.67605	0.00799201	0.689022	1	0	0.237082	k__Bacteria; p__Bacteroidetes; c__Bacteroidia; o__Bacteroidales; f__; g__; s__
1110988	-3.18676	0.00899101	0.700256	1	2.02464	5.5847	k__Bacteria; p__Firmicutes; c__Clostridia; o__Clostridiales; f__Ruminococcaceae; g__Ruminococcus; s__flavefaciens
1142657	-3.11895	0.00899101	0.700256	1	0.109927	0.892737	k__Bacteria; p__Firmicutes; c__Bacilli; o__Lactobacillales; f__Lactobacillaceae; g__Lactobacillus; s__
110492	-2.89108	0.00899101	0.700256	1	0.856975	2.6854	k__Bacteria; p__Firmicutes; c__Clostridia; o__Clostridiales; f__; g__; s__
1027100	-3.0638	0.00899101	0.700256	1	0.479988	1.99212	k__Bacteria; p__Bacteroidetes; c__Bacteroidia; o__Bacteroidales; f__; g__; s__
725212	-3.03094	0.00899101	0.700256	1	0.537154	1.6678	k__Bacteria; p__Firmicutes; c__Clostridia; o__Clostridiales; f__; g__; s__
4363614	-3.12891	0.00899101	0.700256	1	0.0394025	1.13307	k__Bacteria; p__Firmicutes; c__Clostridia; o__Clostridiales; f__Ruminococcaceae; g__; s__
296717	-3.42112	0.00899101	0.700256	1	1.15692	3.04003	k__Bacteria; p__Firmicutes; c__Clostridia; o__Clostridiales; f__; g__; s__
4399755	-3.13824	0.00899101	0.700256	1	0.205978	0.84235	k__Bacteria; p__Firmicutes; c__Clostridia; o__Clostridiales; f__Ruminococcaceae; g__; s__
New.ReferenceOTU190	-2.79152	0.00899101	0.700256	1	0.0343625	0.498972	k__Bacteria; p__Actinobacteria; c__Coriobacteriia; o__Coriobacteriales; f__Coriobacteriaceae; g__Adlercreutzia; s__
New.ReferenceOTU95	3.09692	0.00899101	0.700256	1	1.40026	0.164225	k__Bacteria; p__Firmicutes; c__Clostridia; o__Clostridiales; f__Lachnospiraceae; g__; s__
New.ReferenceOTU124	-3.29022	0.00899101	0.700256	1	1.60224	3.96942	k__Bacteria; p__Firmicutes; c__Clostridia; o__Clostridiales; f__[Mogibacteriaceae]; g__; s__
New.CleanUp.ReferenceOTU34229	-2.61071	0.00899101	0.700256	1	0	0.179775	k__Bacteria; p__Firmicutes; c__Clostridia; o__Clostridiales; f__; g__; s__
New.CleanUp.ReferenceOTU46498	-3.2132	0.00899101	0.700256	1	0	0.429247	k__Bacteria; p__Spirochaetes; c__Spirochaetes; o__Spirochaetales; f__Spirochaetaceae; g__Treponema; s__
New.CleanUp.ReferenceOTU131101	-2.88343	0.00899101	0.700256	1	0.101501	0.743378	k__Bacteria; p__Firmicutes; c__Clostridia; o__Clostridiales; f__Lachnospiraceae; g__; s__
New.CleanUp.ReferenceOTU143096	-3.24427	0.00899101	0.700256	1	0.465206	1.62215	k__Bacteria; p__Firmicutes; c__Clostridia; o__Clostridiales; f__Lachnospiraceae; g__; s__
New.CleanUp.ReferenceOTU193288	-3.00432	0.00899101	0.700256	1	0.0394025	0.623028	k__Bacteria; p__Firmicutes; c__Clostridia; o__Clostridiales; f__Christensenellaceae; g__; s__
New.CleanUp.ReferenceOTU238847	3.25772	0.00899101	0.700256	1	1.70881	0.376848	k__Bacteria; p__Firmicutes; c__Clostridia; o__Clostridiales; f__Lachnospiraceae; g__; s__
New.CleanUp.ReferenceOTU241026	-3.47347	0.00899101	0.700256	1	0.0394025	1.51452	k__Bacteria; p__Firmicutes; c__Clostridia; o__Clostridiales; f__Lachnospiraceae; g__Blautia; s__
New.CleanUp.ReferenceOTU265981	-2.48024	0.00899101	0.700256	1	0	0.886608	k__Bacteria; p__Bacteroidetes; c__Bacteroidia; o__Bacteroidales; f__Rikenellaceae; g__; s__
New.CleanUp.ReferenceOTU334666	-3.51076	0.00899101	0.700256	1	0.229751	2.60918	k__Bacteria; p__Spirochaetes; c__Spirochaetes; o__Spirochaetales; f__Spirochaetaceae; g__Treponema; s__
289929	-3.52212	0.00999001	0.700256	1	0.514324	2.4892	k__Bacteria; p__Firmicutes; c__Clostridia; o__Clostridiales; f__Lachnospiraceae; g__; s__
823382	-2.33274	0.00999001	0.700256	1	0	1.11337	k__Bacteria; p__Actinobacteria; c__Actinobacteria; o__Actinomycetales; f__Nocardioidaceae; g__; s__
295871	-3.11132	0.00999001	0.700256	1	1.15098	3.12895	k__Bacteria; p__Firmicutes; c__Clostridia; o__Clostridiales; f__Ruminococcaceae; g__; s__
New.CleanUp.ReferenceOTU128843	-2.48376	0.00999001	0.700256	1	0.0366763	0.983757	k__Bacteria; p__Bacteroidetes; c__Bacteroidia; o__Bacteroidales; f__; g__; s__
New.CleanUp.ReferenceOTU141679	-3.07938	0.00999001	0.700256	1	0	0.607522	k__Bacteria; p__Spirochaetes; c__Spirochaetes; o__Spirochaetales; f__Spirochaetaceae; g__Treponema; s__
New.CleanUp.ReferenceOTU233680	-3.17303	0.00999001	0.700256	1	0	0.50516	k__Bacteria; p__Firmicutes; c__Clostridia; o__Clostridiales; f__Christensenellaceae; g__; s__
New.CleanUp.ReferenceOTU286985	-3.08819	0.00999001	0.700256	1	0.229205	1.13722	k__Bacteria; p__Firmicutes; c__Clostridia; o__Clostridiales; f__Lachnospiraceae; g__; s__
New.CleanUp.ReferenceOTU297807	-2.90844	0.00999001	0.700256	1	0.0397163	0.388767	k__Bacteria; p__Firmicutes; c__Clostridia; o__Clostridiales; f__Lachnospiraceae; g__Roseburia; s__
New.CleanUp.ReferenceOTU310680	-3.10355	0.00999001	0.700256	1	0	1.32753	k__Bacteria; p__Firmicutes; c__Clostridia; o__Clostridiales; f__Lachnospiraceae; g__; s__
109587	-2.53142	0.010989	0.700256	1	0.0343625	0.668308	k__Bacteria; p__Firmicutes; c__Clostridia; o__Clostridiales; f__Christensenellaceae; g__; s__
101237	-3.32837	0.010989	0.700256	1	1.54187	3.31192	k__Bacteria; p__Firmicutes; c__Clostridia; o__Clostridiales; f__Lachnospiraceae; g__Coprococcus; s__
291202	-3.37144	0.010989	0.700256	1	0.395213	2.1281	k__Bacteria; p__Firmicutes; c__Clostridia; o__Clostridiales; f__Ruminococcaceae; g__; s__
New.ReferenceOTU46	-3.25754	0.010989	0.700256	1	0.807885	2.39828	k__Bacteria; p__Firmicutes; c__Clostridia; o__Clostridiales; f__Ruminococcaceae; g__; s__
New.CleanUp.ReferenceOTU48796	-3.09791	0.010989	0.700256	1	0.743332	2.13639	k__Bacteria; p__Firmicutes; c__Clostridia; o__Clostridiales; f__Lachnospiraceae; g__; s__
New.CleanUp.ReferenceOTU71896	-2.94663	0.010989	0.700256	1	0	0.731765	k__Bacteria; p__Bacteroidetes; c__Bacteroidia; o__Bacteroidales; f__; g__; s__
New.CleanUp.ReferenceOTU111562	-2.96257	0.010989	0.700256	1	0.1439	1.35807	U; n; a; s; s; i; g; n; e; d
New.CleanUp.ReferenceOTU123910	-2.45844	0.010989	0.700256	1	0.0343625	0.466387	k__Bacteria; p__Actinobacteria; c__Coriobacteriia; o__Coriobacteriales; f__Coriobacteriaceae; g__Adlercreutzia; s__
New.CleanUp.ReferenceOTU128613	-3.36084	0.010989	0.700256	1	0	0.3281	k__Bacteria; p__Firmicutes; c__Clostridia; o__Clostridiales; f__Lachnospiraceae; g__; s__
New.CleanUp.ReferenceOTU145815	-3.19306	0.010989	0.700256	1	0.266604	1.94283	k__Bacteria; p__Firmicutes; c__Clostridia; o__Clostridiales; f__Ruminococcaceae; g__; s__
New.CleanUp.ReferenceOTU161355	-3.29372	0.010989	0.700256	1	0	0.34493	k__Bacteria; p__Firmicutes; c__Clostridia; o__Clostridiales; f__Christensenellaceae; g__; s__
New.CleanUp.ReferenceOTU187575	-3.27052	0.010989	0.700256	1	0	0.327287	k__Bacteria; p__Firmicutes; c__Clostridia; o__Clostridiales; f__Veillonellaceae; g__Phascolarctobacterium; s__
New.CleanUp.ReferenceOTU219623	-2.86465	0.010989	0.700256	1	1.16622	2.67867	k__Bacteria; p__Actinobacteria; c__Coriobacteriia; o__Coriobacteriales; f__Coriobacteriaceae; g__Adlercreutzia; s__
New.CleanUp.ReferenceOTU231790	-2.44211	0.010989	0.700256	1	0	0.431385	k__Bacteria; p__Cyanobacteria; c__4C0d-2; o__YS2; f__; g__; s__
New.CleanUp.ReferenceOTU325787	-3.03497	0.010989	0.700256	1	0.0394025	0.570557	k__Bacteria; p__Firmicutes; c__Clostridia; o__Clostridiales; f__Veillonellaceae; g__Anaerovibrio; s__
New.CleanUp.ReferenceOTU332052	2.92355	0.010989	0.700256	1	0.549606	0.123865	k__Bacteria; p__Firmicutes; c__Clostridia; o__Clostridiales; f__Ruminococcaceae; g__; s__
New.CleanUp.ReferenceOTU336865	-3.20847	0.010989	0.700256	1	0.506871	1.41715	k__Bacteria; p__Firmicutes; c__Clostridia; o__Clostridiales; f__[Mogibacteriaceae]; g__; s__
New.CleanUp.ReferenceOTU350834	-2.02149	0.010989	0.700256	1	0.0397163	0.656273	k__Bacteria; p__Firmicutes; c__Clostridia; o__Clostridiales; f__Lachnospiraceae
1579251	-2.82817	0.011988	0.700256	1	0.0880787	0.715217	k__Bacteria; p__Firmicutes; c__Clostridia; o__Clostridiales; f__Ruminococcaceae; g__; s__
301113	-2.34717	0.011988	0.700256	1	0	1.29584	k__Bacteria; p__Actinobacteria; c__Actinobacteria; o__Actinomycetales; f__Micrococcaceae; g__Arthrobacter
298163	-2.9406	0.011988	0.700256	1	0.252252	1.50973	k__Bacteria; p__Firmicutes; c__Clostridia; o__Clostridiales; f__Ruminococcaceae; g__Oscillospira; s__
293417	-3.41738	0.011988	0.700256	1	1.04713	4.00025	k__Bacteria; p__Firmicutes; c__Clostridia; o__Clostridiales; f__; g__; s__
335884	-2.89095	0.011988	0.700256	1	0.7786	1.96843	k__Bacteria; p__Firmicutes; c__Clostridia; o__Clostridiales; f__Christensenellaceae; g__; s__
919491	-2.85175	0.011988	0.700256	1	0	0.635232	k__Bacteria; p__Firmicutes; c__Bacilli; o__Bacillales; f__Bacillaceae; g__Bacillus; s__
New.ReferenceOTU448	-2.98064	0.011988	0.700256	1	0	0.752393	k__Bacteria; p__Bacteroidetes; c__Bacteroidia; o__Bacteroidales; f__; g__; s__
New.CleanUp.ReferenceOTU2853	-2.6545	0.011988	0.700256	1	0.127481	0.680167	k__Bacteria; p__Firmicutes; c__Clostridia; o__Clostridiales; f__Ruminococcaceae; g__; s__
New.CleanUp.ReferenceOTU6897	-2.8061	0.011988	0.700256	1	0.225825	1.28756	k__Bacteria; p__Firmicutes; c__Clostridia; o__Clostridiales; f__Ruminococcaceae; g__; s__
New.CleanUp.ReferenceOTU9649	-2.10648	0.011988	0.700256	1	0.0397163	1.05967	k__Bacteria; p__Firmicutes; c__Clostridia; o__Clostridiales; f__Ruminococcaceae; g__Oscillospira; s__
New.CleanUp.ReferenceOTU40449	-2.40691	0.011988	0.700256	1	0	0.37676	k__Bacteria; p__Firmicutes; c__Clostridia; o__Clostridiales; f__Ruminococcaceae; g__Ruminococcus; s__flavefaciens
New.CleanUp.ReferenceOTU83138	-2.399	0.011988	0.700256	1	0.0998887	0.699747	k__Bacteria; p__Firmicutes; c__Clostridia; o__Clostridiales; f__Ruminococcaceae; g__; s__
New.CleanUp.ReferenceOTU132890	-2.37717	0.011988	0.700256	1	0.0366763	1.02113	k__Bacteria; p__Firmicutes; c__Clostridia; o__Clostridiales; f__Lachnospiraceae; g__; s__
New.CleanUp.ReferenceOTU219101	-2.67861	0.011988	0.700256	1	0.0343625	0.287767	k__Bacteria; p__Firmicutes; c__Clostridia; o__Clostridiales; f__; g__; s__
New.CleanUp.ReferenceOTU221437	-2.61071	0.011988	0.700256	1	0	0.179775	k__Bacteria; p__Spirochaetes; c__Spirochaetes; o__Spirochaetales; f__Spirochaetaceae; g__Treponema; s__
New.CleanUp.ReferenceOTU227272	-2.69066	0.011988	0.700256	1	0.0343625	0.58802	k__Bacteria; p__Firmicutes; c__Clostridia; o__Clostridiales; f__; g__; s__
New.CleanUp.ReferenceOTU233683	-2.91517	0.011988	0.700256	1	0.0760788	0.937687	k__Bacteria; p__Firmicutes; c__Clostridia; o__Clostridiales; f__Christensenellaceae; g__; s__
New.CleanUp.ReferenceOTU266014	-2.9244	0.011988	0.700256	1	0.0343625	0.67595	k__Bacteria; p__Bacteroidetes; c__Bacteroidia; o__Bacteroidales; f__[Paraprevotellaceae]; g__YRC22; s__
New.CleanUp.ReferenceOTU272608	-3.04655	0.011988	0.700256	1	0	0.610158	k__Bacteria; p__Firmicutes; c__Clostridia; o__Clostridiales; f__Lachnospiraceae; g__; s__
New.CleanUp.ReferenceOTU281150	-2.3157	0.011988	0.700256	1	0	0.935738	k__Bacteria; p__Firmicutes; c__Clostridia; o__Clostridiales; f__Ruminococcaceae; g__Oscillospira; s__
New.CleanUp.ReferenceOTU296647	-1.79338	0.011988	0.700256	1	0	0.529053	k__Bacteria; p__Firmicutes; c__Clostridia; o__Clostridiales; f__Lachnospiraceae; g__; s__
New.CleanUp.ReferenceOTU298846	-3.1103	0.011988	0.700256	1	0.0366763	0.494347	k__Bacteria; p__Firmicutes; c__Clostridia; o__Clostridiales; f__; g__; s__
New.CleanUp.ReferenceOTU349179	-2.6014	0.011988	0.700256	1	0.0343625	0.285793	k__Bacteria; p__Firmicutes; c__Clostridia; o__Clostridiales; f__Veillonellaceae; g__Phascolarctobacterium; s__
336725	-3.05586	0.012987	0.700256	1	2.49185	4.72935	k__Bacteria; p__Bacteroidetes; c__Bacteroidia; o__Bacteroidales; f__; g__; s__
292001	-3.41078	0.012987	0.700256	1	1.71964	4.1285	k__Bacteria; p__Firmicutes; c__Clostridia; o__Clostridiales; f__Ruminococcaceae; g__; s__
327491	-3.08543	0.012987	0.700256	1	1.66784	3.34035	k__Bacteria; p__Firmicutes; c__Clostridia; o__Clostridiales; f__Christensenellaceae; g__; s__
637954	-2.91123	0.012987	0.700256	1	0	2.4873	k__Bacteria; p__Actinobacteria; c__Actinobacteria; o__Actinomycetales; f__Micrococcaceae; g__Arthrobacter; s__
301127	-2.83858	0.012987	0.700256	1	0.272864	1.81085	k__Bacteria; p__Chloroflexi; c__Anaerolineae; o__Anaerolineales; f__Anaerolinaceae; g__SHD-231; s__
New.CleanUp.ReferenceOTU6355	-2.83311	0.012987	0.700256	1	0.0931913	1.01409	k__Bacteria; p__Firmicutes; c__Clostridia; o__Clostridiales; f__Lachnospiraceae; g__Blautia; s__
New.CleanUp.ReferenceOTU14762	-3.56293	0.012987	0.700256	1	0	0.8466	k__Bacteria; p__Actinobacteria; c__Coriobacteriia; o__Coriobacteriales; f__Coriobacteriaceae; g__; s__
New.CleanUp.ReferenceOTU18516	-2.95679	0.012987	0.700256	1	0	0.531695	k__Bacteria; p__Firmicutes; c__Clostridia; o__Clostridiales; f__Ruminococcaceae; g__; s__
New.CleanUp.ReferenceOTU78103	-2.31839	0.012987	0.700256	1	0	0.305255	k__Bacteria; p__Bacteroidetes; c__Bacteroidia; o__Bacteroidales; f__; g__; s__
New.CleanUp.ReferenceOTU86382	-2.18755	0.012987	0.700256	1	0	1.46085	k__Bacteria; p__Proteobacteria; c__Alphaproteobacteria; o__Rickettsiales; f__; g__; s__
New.CleanUp.ReferenceOTU113589	-2.90133	0.012987	0.700256	1	0	1.06978	k__Bacteria; p__Firmicutes; c__Clostridia; o__Clostridiales; f__; g__; s__
New.CleanUp.ReferenceOTU193811	-2.6708	0.012987	0.700256	1	0.0397163	0.471108	k__Bacteria; p__Bacteroidetes; c__Bacteroidia; o__Bacteroidales; f__Porphyromonadaceae; g__Paludibacter; s__
New.CleanUp.ReferenceOTU201473	-2.77416	0.012987	0.700256	1	0	0.73027	k__Bacteria; p__Firmicutes; c__Clostridia; o__Clostridiales; f__Veillonellaceae; g__Phascolarctobacterium; s__
New.CleanUp.ReferenceOTU219436	-2.74803	0.012987	0.700256	1	0.0343625	0.297602	k__Bacteria; p__Firmicutes; c__Clostridia; o__Clostridiales; f__; g__; s__
New.CleanUp.ReferenceOTU239267	-3.13223	0.012987	0.700256	1	0	0.366617	k__Bacteria; p__Spirochaetes; c__Spirochaetes; o__Spirochaetales; f__Spirochaetaceae; g__Treponema; s__
New.CleanUp.ReferenceOTU267780	-3.46527	0.012987	0.700256	1	0	0.987783	k__Bacteria; p__Spirochaetes; c__Spirochaetes; o__Spirochaetales; f__Spirochaetaceae; g__Treponema; s__
New.CleanUp.ReferenceOTU293091	-2.41382	0.012987	0.700256	1	0.0394025	0.405545	k__Bacteria; p__Firmicutes; c__Clostridia; o__Clostridiales; f__Christensenellaceae; g__; s__
New.CleanUp.ReferenceOTU296075	-1.92278	0.012987	0.700256	1	0	0.479988	k__Bacteria; p__Actinobacteria; c__Coriobacteriia; o__Coriobacteriales; f__Coriobacteriaceae; g__; s__
New.CleanUp.ReferenceOTU296089	-3.04985	0.012987	0.700256	1	0	0.905737	k__Bacteria; p__Firmicutes; c__Clostridia; o__Clostridiales; f__Dehalobacteriaceae; g__; s__
New.CleanUp.ReferenceOTU321709	-3.30201	0.012987	0.700256	1	0	0.32245	k__Bacteria; p__Firmicutes; c__Clostridia; o__Clostridiales; f__Lachnospiraceae; g__; s__
New.CleanUp.ReferenceOTU337676	2.54497	0.012987	0.700256	1	0.847415	0.131388	k__Bacteria; p__Tenericutes; c__Mollicutes; o__; f__; g__; s__
817963	-3.21699	0.013986	0.700256	1	0	0.336492	k__Bacteria; p__Actinobacteria; c__Actinobacteria; o__Actinomycetales; f__Microbacteriaceae; g__Microbacterium; s__
352570	-2.75547	0.013986	0.700256	1	2.22385	5.70898	k__Bacteria; p__Fibrobacteres; c__Fibrobacteria; o__Fibrobacterales; f__Fibrobacteraceae; g__Fibrobacter; s__succinogenes
295012	-2.61515	0.013986	0.700256	1	0.138859	1.02371	k__Bacteria; p__Firmicutes; c__Clostridia; o__Clostridiales; f__Ruminococcaceae; g__; s__
4443094	-2.44205	0.013986	0.700256	1	0	1.37873	k__Bacteria; p__Firmicutes; c__Clostridia; o__Clostridiales; f__; g__; s__
317104	-2.60749	0.013986	0.700256	1	0.0763925	0.640105	k__Bacteria; p__Firmicutes; c__Clostridia; o__Clostridiales; f__; g__; s__
4437592	-2.55217	0.013986	0.700256	1	0.0763925	0.795238	k__Bacteria; p__Firmicutes; c__Clostridia; o__Clostridiales; f__Ruminococcaceae; g__; s__
New.CleanUp.ReferenceOTU52089	-2.39371	0.013986	0.700256	1	0.0343625	0.327385	k__Bacteria; p__Firmicutes; c__Clostridia; o__Clostridiales; f__; g__; s__
New.CleanUp.ReferenceOTU52283	-3.32802	0.013986	0.700256	1	0	0.278997	k__Bacteria; p__Firmicutes; c__Clostridia; o__Clostridiales; f__; g__; s__
New.CleanUp.ReferenceOTU144641	-3.13046	0.013986	0.700256	1	0.256185	0.807683	k__Bacteria; p__Firmicutes; c__Clostridia; o__Clostridiales; f__[Mogibacteriaceae]; g__Mogibacterium; s__
New.CleanUp.ReferenceOTU159449	-2.72654	0.013986	0.700256	1	0.0366763	0.38296	k__Bacteria; p__Firmicutes; c__Clostridia; o__Clostridiales; f__Lachnospiraceae; g__; s__
New.CleanUp.ReferenceOTU216062	-3.20434	0.013986	0.700256	1	0.113481	1.15658	k__Bacteria; p__Firmicutes; c__Clostridia; o__Clostridiales; f__; g__; s__
New.CleanUp.ReferenceOTU271087	-2.79795	0.013986	0.700256	1	0.239084	0.903825	k__Bacteria; p__Actinobacteria; c__Coriobacteriia; o__Coriobacteriales; f__Coriobacteriaceae; g__Adlercreutzia; s__
New.CleanUp.ReferenceOTU274782	-3.4504	0.013986	0.700256	1	0	0.279388	k__Bacteria; p__Firmicutes; c__Clostridia; o__Clostridiales; f__Ruminococcaceae; g__; s__
New.CleanUp.ReferenceOTU293650	-2.97027	0.013986	0.700256	1	0	0.619953	k__Bacteria; p__Tenericutes; c__Mollicutes; o__RF39; f__; g__; s__
New.CleanUp.ReferenceOTU297852	-2.90697	0.013986	0.700256	1	0.0397163	0.852613	k__Bacteria; p__Bacteroidetes; c__Bacteroidia; o__Bacteroidales; f__; g__; s__
306368	2.71223	0.014985	0.700256	1	3.18987	1.62339	k__Bacteria; p__Firmicutes; c__Clostridia; o__Clostridiales; f__; g__; s__
812902	-2.87576	0.014985	0.700256	1	0	0.770433	k__Bacteria; p__Actinobacteria; c__Actinobacteria; o__Actinomycetales; f__Micrococcaceae; g__; s__
299407	-2.78104	0.014985	0.700256	1	0.111436	0.683307	k__Bacteria; p__Firmicutes; c__Clostridia; o__Clostridiales; f__Ruminococcaceae; g__; s__
291927	2.86489	0.014985	0.700256	1	1.0515	0	k__Bacteria; p__Bacteroidetes; c__Bacteroidia; o__Bacteroidales; f__Prevotellaceae; g__Prevotella; s__
308072	-2.54669	0.014985	0.700256	1	0	0.453365	k__Bacteria; p__Firmicutes; c__Clostridia; o__Clostridiales; f__; g__; s__
New.ReferenceOTU145	-3.18182	0.014985	0.700256	1	0.499528	2.71462	k__Bacteria; p__Fibrobacteres; c__Fibrobacteria; o__Fibrobacterales; f__Fibrobacteraceae; g__Fibrobacter; s__succinogenes
New.ReferenceOTU24	-2.62889	0.014985	0.700256	1	0.569205	3.1464	k__Bacteria; p__Bacteroidetes; c__Bacteroidia; o__Bacteroidales; f__[Paraprevotellaceae]; g__; s__
New.CleanUp.ReferenceOTU19270	-3.16607	0.014985	0.700256	1	0	0.287913	k__Bacteria; p__Firmicutes; c__Clostridia; o__Clostridiales; f__Veillonellaceae; g__Phascolarctobacterium; s__
New.CleanUp.ReferenceOTU76635	2.75619	0.014985	0.700256	1	2.91906	1.37484	k__Bacteria; p__Firmicutes; c__Clostridia; o__Clostridiales; f__Lachnospiraceae; g__; s__
New.CleanUp.ReferenceOTU112555	-2.76941	0.014985	0.700256	1	0.261961	1.06018	k__Bacteria; p__Firmicutes; c__Clostridia; o__Clostridiales; f__Lachnospiraceae; g__; s__
New.CleanUp.ReferenceOTU115826	-1.76175	0.014985	0.700256	1	0	0.166213	k__Bacteria; p__Firmicutes; c__Clostridia; o__Clostridiales; f__[Mogibacteriaceae]; g__; s__
New.CleanUp.ReferenceOTU121768	-3.66438	0.014985	0.700256	1	0	0.24571	k__Bacteria; p__Firmicutes; c__Clostridia; o__Clostridiales; f__Veillonellaceae; g__Phascolarctobacterium; s__
New.CleanUp.ReferenceOTU130311	-3.17882	0.014985	0.700256	1	0	0.298875	k__Bacteria; p__Firmicutes; c__Clostridia; o__Clostridiales; f__Ruminococcaceae; g__; s__
New.CleanUp.ReferenceOTU153901	-2.74966	0.014985	0.700256	1	0.0394025	1.16472	k__Bacteria; p__Firmicutes; c__Clostridia; o__Clostridiales; f__Ruminococcaceae; g__; s__
New.CleanUp.ReferenceOTU172911	-3.66357	0.014985	0.700256	1	0	0.238187	k__Bacteria; p__Firmicutes; c__Clostridia; o__Clostridiales; f__Ruminococcaceae; g__; s__
New.CleanUp.ReferenceOTU177263	-2.72122	0.014985	0.700256	1	0	0.845472	k__Bacteria; p__Firmicutes; c__Clostridia; o__Clostridiales; f__Lachnospiraceae; g__Coprococcus; s__
New.CleanUp.ReferenceOTU202667	-2.76522	0.014985	0.700256	1	0.0343625	0.457117	k__Bacteria; p__Bacteroidetes; c__Bacteroidia; o__Bacteroidales; f__; g__; s__
New.CleanUp.ReferenceOTU208610	3.43051	0.014985	0.700256	1	0.40868	0	k__Bacteria; p__Firmicutes; c__Clostridia; o__Clostridiales; f__Lachnospiraceae; g__; s__
New.CleanUp.ReferenceOTU223742	-3.05775	0.014985	0.700256	1	0	0.388382	k__Bacteria; p__Firmicutes; c__Clostridia; o__Clostridiales; f__Lachnospiraceae; g__; s__
New.CleanUp.ReferenceOTU236324	-3.46779	0.014985	0.700256	1	0	0.282907	k__Bacteria; p__Bacteroidetes; c__Bacteroidia; o__Bacteroidales; f__; g__; s__
New.CleanUp.ReferenceOTU241565	-2.21551	0.014985	0.700256	1	0	1.15189	k__Bacteria; p__Firmicutes; c__Clostridia; o__Clostridiales; f__; g__; s__
New.CleanUp.ReferenceOTU248104	-2.68597	0.014985	0.700256	1	0.0366763	0.578558	k__Bacteria; p__Firmicutes; c__Clostridia; o__Clostridiales; f__; g__; s__
New.CleanUp.ReferenceOTU256778	-2.74504	0.014985	0.700256	1	0.135794	0.742102	k__Bacteria; p__Firmicutes; c__Clostridia; o__Clostridiales; f__Lachnospiraceae; g__Coprococcus; s__
New.CleanUp.ReferenceOTU261061	-2.37392	0.014985	0.700256	1	0.0394025	0.997938	k__Bacteria; p__Firmicutes; c__Clostridia; o__Clostridiales; f__Lachnospiraceae; g__; s__
New.CleanUp.ReferenceOTU270076	-2.50737	0.014985	0.700256	1	0.0366763	0.397357	k__Bacteria; p__Firmicutes; c__Clostridia; o__Clostridiales; f__Ruminococcaceae; g__; s__
New.CleanUp.ReferenceOTU284563	-2.06041	0.014985	0.700256	1	0	0.415742	U; n; a; s; s; i; g; n; e; d
New.CleanUp.ReferenceOTU287811	-2.47641	0.014985	0.700256	1	0.0394025	0.926377	k__Bacteria; p__Firmicutes; c__Clostridia; o__Clostridiales; f__Lachnospiraceae; g__Coprococcus; s__
New.CleanUp.ReferenceOTU313954	-2.11557	0.014985	0.700256	1	0.0394025	0.407253	k__Bacteria; p__Firmicutes; c__Clostridia; o__Clostridiales; f__Lachnospiraceae; g__Butyrivibrio; s__
New.CleanUp.ReferenceOTU314862	-2.88236	0.014985	0.700256	1	0	0.943338	k__Bacteria; p__Firmicutes; c__Clostridia; o__Clostridiales; f__; g__; s__
New.CleanUp.ReferenceOTU318726	-3.00562	0.014985	0.700256	1	0.0343625	0.679858	k__Bacteria; p__Firmicutes; c__Clostridia; o__Clostridiales; f__Ruminococcaceae; g__; s__
New.CleanUp.ReferenceOTU320117	-2.61179	0.014985	0.700256	1	0.0397163	0.340473	k__Bacteria; p__Firmicutes; c__Clostridia; o__Clostridiales; f__[Mogibacteriaceae]; g__; s__
New.CleanUp.ReferenceOTU347760	-3.06575	0.014985	0.700256	1	0.246792	1.30429	k__Bacteria; p__Firmicutes; c__Clostridia; o__Clostridiales; f__[Mogibacteriaceae]; g__; s__
554304	-2.98839	0.015984	0.700256	1	0.569341	1.72197	k__Bacteria; p__Firmicutes; c__Clostridia; o__Clostridiales; f__Ruminococcaceae; g__Ruminococcus; s__flavefaciens
353561	-2.9426	0.015984	0.700256	1	0.566421	1.75517	k__Bacteria; p__Firmicutes; c__Clostridia; o__Clostridiales; f__; g__; s__
298279	-3.03433	0.015984	0.700256	1	1.43605	3.40705	k__Bacteria; p__Firmicutes; c__Clostridia; o__Clostridiales; f__; g__; s__
155932	-3.15547	0.015984	0.700256	1	0	0.649608	k__Bacteria; p__Firmicutes; c__Clostridia; o__Clostridiales; f__Ruminococcaceae; g__; s__
270786	-2.01842	0.015984	0.700256	1	0.259841	1.89613	k__Bacteria; p__Firmicutes; c__Clostridia; o__Clostridiales; f__; g__; s__
New.ReferenceOTU86	-3.02889	0.015984	0.700256	1	0	1.4142	k__Bacteria; p__Firmicutes; c__Clostridia; o__Clostridiales; f__Ruminococcaceae; g__Ruminococcus; s__
New.CleanUp.ReferenceOTU2634	-3.75828	0.015984	0.700256	1	0.0397163	0.303932	k__Bacteria; p__Firmicutes; c__Clostridia; o__Clostridiales; f__Veillonellaceae; g__Phascolarctobacterium; s__
New.CleanUp.ReferenceOTU10101	-2.53941	0.015984	0.700256	1	0	0.457838	k__Bacteria; p__Fibrobacteres; c__Fibrobacteria; o__Fibrobacterales; f__Fibrobacteraceae; g__Fibrobacter; s__succinogenes
New.CleanUp.ReferenceOTU22942	-2.19466	0.015984	0.700256	1	0.0397163	0.717938	k__Bacteria; p__Firmicutes; c__Clostridia; o__Clostridiales; f__Lachnospiraceae; g__Roseburia; s__
New.CleanUp.ReferenceOTU50783	-2.54371	0.015984	0.700256	1	0.0343625	0.419048	k__Bacteria; p__Firmicutes; c__Clostridia; o__Clostridiales; f__Lachnospiraceae; g__; s__
New.CleanUp.ReferenceOTU53685	-2.48252	0.015984	0.700256	1	0.0366763	0.315598	k__Bacteria; p__Firmicutes; c__Clostridia; o__Clostridiales; f__Ruminococcaceae; g__; s__
New.CleanUp.ReferenceOTU53861	-3.0342	0.015984	0.700256	1	0.522062	1.66637	k__Bacteria; p__Firmicutes; c__Clostridia; o__Clostridiales; f__Lachnospiraceae; g__Coprococcus; s__
New.CleanUp.ReferenceOTU76636	-2.61071	0.015984	0.700256	1	0	0.179775	k__Bacteria; p__Firmicutes; c__Clostridia; o__Clostridiales; f__Dehalobacteriaceae; g__; s__
New.CleanUp.ReferenceOTU79912	-3.18951	0.015984	0.700256	1	0.0343625	1.32897	k__Bacteria; p__Firmicutes; c__Clostridia; o__Clostridiales; f__Christensenellaceae; g__; s__
New.CleanUp.ReferenceOTU91592	-1.83724	0.015984	0.700256	1	0	0.257075	k__Bacteria; p__Firmicutes; c__Clostridia; o__Clostridiales; f__; g__; s__
New.CleanUp.ReferenceOTU117230	-3.00843	0.015984	0.700256	1	0	0.424083	k__Bacteria; p__Firmicutes; c__Clostridia; o__Clostridiales; f__Ruminococcaceae; g__; s__
New.CleanUp.ReferenceOTU121183	-1.76175	0.015984	0.700256	1	0	0.166213	k__Bacteria; p__Bacteroidetes; c__Bacteroidia; o__Bacteroidales; f__; g__; s__
New.CleanUp.ReferenceOTU139162	-3.25621	0.015984	0.700256	1	0	2.06423	k__Bacteria; p__Firmicutes; c__Clostridia; o__Clostridiales; f__Lachnospiraceae; g__; s__
New.CleanUp.ReferenceOTU150425	-1.76175	0.015984	0.700256	1	0	0.166213	k__Bacteria; p__Firmicutes; c__Clostridia; o__Clostridiales; f__; g__; s__
New.CleanUp.ReferenceOTU152523	2.43548	0.015984	0.700256	1	0.753525	0	k__Bacteria; p__Bacteroidetes; c__Bacteroidia; o__Bacteroidales; f__; g__; s__
New.CleanUp.ReferenceOTU191726	-2.37945	0.015984	0.700256	1	0.237338	1.93862	k__Bacteria; p__Bacteroidetes; c__Bacteroidia; o__Bacteroidales; f__[Paraprevotellaceae]; g__YRC22; s__
New.CleanUp.ReferenceOTU198354	-3.18397	0.015984	0.700256	1	0.0394025	1.64838	k__Bacteria; p__Firmicutes; c__Clostridia; o__Clostridiales; f__[Mogibacteriaceae]; g__Mogibacterium; s__
New.CleanUp.ReferenceOTU203791	-2.35346	0.015984	0.700256	1	0.0791188	0.7916	k__Bacteria; p__Firmicutes; c__Clostridia; o__Clostridiales; f__Lachnospiraceae; g__; s__
New.CleanUp.ReferenceOTU260632	-2.66299	0.015984	0.700256	1	0	0.656267	k__Bacteria; p__Firmicutes; c__Clostridia; o__Clostridiales; f__; g__; s__
New.CleanUp.ReferenceOTU283300	-2.61071	0.015984	0.700256	1	0	0.179775	k__Bacteria; p__Bacteroidetes; c__Bacteroidia; o__Bacteroidales; f__; g__; s__
New.CleanUp.ReferenceOTU302452	-3.14928	0.015984	0.700256	1	0.072245	2.1472	k__Bacteria; p__Bacteroidetes; c__Bacteroidia; o__Bacteroidales; f__Prevotellaceae; g__Prevotella
New.CleanUp.ReferenceOTU312156	-2.80552	0.015984	0.700256	1	0.0710387	0.704392	k__Bacteria; p__Firmicutes; c__Clostridia; o__Clostridiales; f__Lachnospiraceae; g__; s__
New.CleanUp.ReferenceOTU332574	-2.73815	0.015984	0.700256	1	0	0.820637	k__Bacteria; p__Firmicutes; c__Clostridia; o__Clostridiales; f__; g__; s__
New.CleanUp.ReferenceOTU345809	-2.27772	0.015984	0.700256	1	0.3977	1.71633	U; n; a; s; s; i; g; n; e; d
New.CleanUp.ReferenceOTU353524	-2.86304	0.015984	0.700256	1	0.0394025	0.413107	k__Bacteria; p__Firmicutes; c__Clostridia; o__Clostridiales; f__; g__; s__
New.CleanUp.ReferenceOTU354187	-3.15672	0.015984	0.700256	1	0	0.286707	k__Bacteria; p__Firmicutes; c__Clostridia; o__Clostridiales; f__Clostridiaceae; g__; s__
New.CleanUp.ReferenceOTU355547	3.24313	0.015984	0.700256	1	0.548755	0	k__Bacteria; p__Tenericutes; c__Mollicutes; o__RF39; f__; g__; s__
313400	-1.99672	0.016983	0.700256	1	0.0343625	0.781755	k__Bacteria; p__Firmicutes; c__Clostridia; o__Clostridiales; f__; g__; s__
301352	2.95187	0.016983	0.700256	1	2.67059	1.16499	k__Bacteria; p__Bacteroidetes; c__Bacteroidia; o__Bacteroidales; f__; g__; s__
307485	-2.60897	0.016983	0.700256	1	0	0.33754	k__Bacteria; p__Firmicutes; c__Clostridia; o__Clostridiales; f__[Mogibacteriaceae]; g__Mogibacterium; s__
296768	-2.94344	0.016983	0.700256	1	1.6249	4.14043	k__Bacteria; p__Firmicutes; c__Clostridia; o__Clostridiales; f__[Mogibacteriaceae]; g__; s__
New.ReferenceOTU469	-2.72887	0.016983	0.700256	1	0.897291	2.45419	k__Bacteria; p__Firmicutes; c__Clostridia; o__Clostridiales; f__Lachnospiraceae; g__; s__
New.CleanUp.ReferenceOTU4798	-2.93731	0.016983	0.700256	1	0.0366763	1.39363	k__Bacteria; p__Firmicutes; c__Clostridia; o__Clostridiales; f__Lachnospiraceae; g__; s__
New.CleanUp.ReferenceOTU13661	-2.58837	0.016983	0.700256	1	0.0343625	0.293608	k__Bacteria; p__Firmicutes; c__Clostridia; o__Clostridiales; f__Veillonellaceae; g__Phascolarctobacterium; s__
New.CleanUp.ReferenceOTU21143	-3.1752	0.016983	0.700256	1	2.06014	3.90278	k__Bacteria; p__Firmicutes; c__Clostridia; o__Clostridiales; f__; g__; s__
New.CleanUp.ReferenceOTU29567	-2.44766	0.016983	0.700256	1	0.0710387	0.651083	k__Bacteria; p__Firmicutes; c__Clostridia; o__Clostridiales; f__Lachnospiraceae; g__Coprococcus; s__
New.CleanUp.ReferenceOTU38995	-2.6964	0.016983	0.700256	1	0.0343625	0.324325	k__Bacteria; p__Firmicutes; c__Clostridia; o__Clostridiales; f__Veillonellaceae; g__Phascolarctobacterium; s__
New.CleanUp.ReferenceOTU92735	-2.65846	0.016983	0.700256	1	0.0366763	0.349707	k__Bacteria; p__Bacteroidetes; c__Bacteroidia; o__Bacteroidales; f__; g__; s__
New.CleanUp.ReferenceOTU137367	-3.43898	0.016983	0.700256	1	0	0.400683	k__Bacteria; p__Firmicutes; c__Clostridia; o__Clostridiales; f__Ruminococcaceae; g__; s__
New.CleanUp.ReferenceOTU145667	-1.733	0.016983	0.700256	1	0	0.168088	k__Bacteria; p__Firmicutes; c__Clostridia; o__Clostridiales; f__Eubacteriaceae; g__Anaerofustis; s__
New.CleanUp.ReferenceOTU179208	-3.0534	0.016983	0.700256	1	0	0.769983	k__Bacteria; p__Bacteroidetes; c__Bacteroidia; o__Bacteroidales; f__; g__; s__
New.CleanUp.ReferenceOTU183446	-2.73614	0.016983	0.700256	1	0	0.898562	k__Bacteria; p__Bacteroidetes; c__Bacteroidia; o__Bacteroidales; f__; g__; s__
New.CleanUp.ReferenceOTU185576	-3.357	0.016983	0.700256	1	0	0.284242	k__Bacteria; p__Firmicutes; c__Clostridia; o__Clostridiales; f__Ruminococcaceae; g__Ruminococcus; s__flavefaciens
New.CleanUp.ReferenceOTU186250	-2.44486	0.016983	0.700256	1	0	0.269065	k__Bacteria; p__Firmicutes; c__Clostridia; o__Clostridiales; f__[Mogibacteriaceae]; g__Mogibacterium; s__
New.CleanUp.ReferenceOTU247025	-2.51692	0.016983	0.700256	1	0.0394025	1.26955	k__Bacteria; p__Firmicutes; c__Clostridia; o__Clostridiales; f__; g__; s__
New.CleanUp.ReferenceOTU269985	-3.02207	0.016983	0.700256	1	0	0.700227	k__Bacteria; p__Fibrobacteres; c__Fibrobacteria; o__Fibrobacterales; f__Fibrobacteraceae; g__Fibrobacter; s__succinogenes
New.CleanUp.ReferenceOTU274604	-1.733	0.016983	0.700256	1	0	0.168088	k__Bacteria; p__Firmicutes; c__Clostridia; o__Clostridiales; f__; g__; s__
New.CleanUp.ReferenceOTU282094	-2.61071	0.016983	0.700256	1	0	0.179775	k__Bacteria; p__Firmicutes; c__Erysipelotrichi; o__Erysipelotrichales; f__Erysipelotrichaceae; g__; s__
New.CleanUp.ReferenceOTU283809	-2.38707	0.016983	0.700256	1	0.164911	1.32177	k__Bacteria; p__Bacteroidetes; c__Bacteroidia; o__Bacteroidales; f__; g__; s__
New.CleanUp.ReferenceOTU285074	-2.72098	0.016983	0.700256	1	0.0394025	0.451918	k__Bacteria; p__Actinobacteria; c__Coriobacteriia; o__Coriobacteriales; f__Coriobacteriaceae; g__; s__
New.CleanUp.ReferenceOTU295112	-2.59076	0.016983	0.700256	1	0	0.352653	k__Bacteria; p__Bacteroidetes; c__Bacteroidia; o__Bacteroidales; f__; g__; s__
New.CleanUp.ReferenceOTU309430	-2.87435	0.016983	0.700256	1	1.43204	2.77232	k__Bacteria; p__Firmicutes; c__Clostridia; o__Clostridiales; f__; g__; s__
New.CleanUp.ReferenceOTU316336	-3.2957	0.016983	0.700256	1	0	0.33022	k__Bacteria; p__Firmicutes; c__Clostridia; o__Clostridiales; f__Veillonellaceae; g__Phascolarctobacterium; s__
New.CleanUp.ReferenceOTU322650	-2.56975	0.016983	0.700256	1	0	0.465013	k__Bacteria; p__Firmicutes; c__Clostridia; o__Clostridiales; f__Ruminococcaceae; g__Ruminococcus; s__flavefaciens
New.CleanUp.ReferenceOTU347943	-2.4111	0.016983	0.700256	1	0.0763925	0.430102	k__Bacteria; p__Firmicutes; c__Erysipelotrichi; o__Erysipelotrichales; f__Erysipelotrichaceae; g__gut; s__metagenome
New.CleanUp.ReferenceOTU356138	-3.17925	0.016983	0.700256	1	0	0.360123	k__Bacteria; p__Firmicutes; c__Clostridia; o__Clostridiales; f__Ruminococcaceae; g__Ruminococcus; s__flavefaciens
290679	-2.95305	0.017982	0.700256	1	0.633426	1.82614	k__Bacteria; p__Firmicutes; c__Clostridia; o__Clostridiales; f__; g__; s__
740305	-2.1702	0.017982	0.700256	1	0	0.956785	k__Bacteria; p__Firmicutes; c__Bacilli; o__Bacillales; f__Planococcaceae; g__Rummeliibacillus; s__
99173	-3.00278	0.017982	0.700256	1	2.5907	4.094	k__Bacteria; p__Firmicutes; c__Clostridia; o__Clostridiales; f__Lachnospiraceae; g__Coprococcus; s__
1109724	-3.28429	0.017982	0.700256	1	0	0.338457	k__Bacteria; p__Firmicutes; c__Clostridia; o__Clostridiales; f__Ruminococcaceae; g__Ruminococcus; s__flavefaciens
523099	-2.4718	0.017982	0.700256	1	0.110441	0.693995	k__Bacteria; p__Firmicutes; c__Clostridia; o__Clostridiales; f__; g__; s__
1002005	-2.60629	0.017982	0.700256	1	0	0.763467	k__Bacteria; p__Actinobacteria; c__Actinobacteria; o__Actinomycetales; f__Micrococcaceae; g__Arthrobacter; s__
New.ReferenceOTU457	2.43279	0.017982	0.700256	1	4.06382	2.27537	k__Bacteria; p__Cyanobacteria; c__4C0d-2; o__YS2; f__; g__; s__
New.CleanUp.ReferenceOTU1915	-2.54655	0.017982	0.700256	1	0.0671387	0.47127	k__Bacteria; p__Firmicutes; c__Clostridia; o__Clostridiales
New.CleanUp.ReferenceOTU22827	-2.78907	0.017982	0.700256	1	0	0.403233	k__Bacteria; p__Firmicutes; c__Clostridia; o__Clostridiales; f__Veillonellaceae; g__Phascolarctobacterium; s__
New.CleanUp.ReferenceOTU36819	-2.14651	0.017982	0.700256	1	0.0998887	0.680608	k__Bacteria; p__Firmicutes; c__Clostridia; o__Clostridiales; f__Ruminococcaceae; g__; s__
New.CleanUp.ReferenceOTU37987	-2.79807	0.017982	0.700256	1	0.0366763	0.327755	k__Bacteria; p__Firmicutes; c__Clostridia; o__Clostridiales; f__Ruminococcaceae; g__; s__
New.CleanUp.ReferenceOTU40274	-1.733	0.017982	0.700256	1	0	0.168088	k__Bacteria; p__Proteobacteria; c__Betaproteobacteria; o__Burkholderiales; f__Alcaligenaceae; g__Sutterella; s__
New.CleanUp.ReferenceOTU62637	-3.15971	0.017982	0.700256	1	0	0.477088	k__Bacteria; p__Proteobacteria; c__Betaproteobacteria; o__Burkholderiales; f__Alcaligenaceae; g__Sutterella; s__
New.CleanUp.ReferenceOTU91512	-3.17633	0.017982	0.700256	1	0.106607	0.73482	k__Bacteria; p__Firmicutes; c__Clostridia; o__Clostridiales; f__Lachnospiraceae
New.CleanUp.ReferenceOTU93333	-2.188	0.017982	0.700256	1	0.0343625	0.45739	k__Bacteria; p__Firmicutes; c__Clostridia; o__Clostridiales; f__; g__; s__
New.CleanUp.ReferenceOTU98747	-2.94599	0.017982	0.700256	1	0.0632125	0.659818	k__Bacteria; p__Firmicutes; c__Clostridia; o__Clostridiales; f__Christensenellaceae; g__; s__
New.CleanUp.ReferenceOTU156052	-3.6575	0.017982	0.700256	1	0	0.24157	k__Bacteria; p__Firmicutes; c__Clostridia; o__Clostridiales; f__; g__; s__
New.CleanUp.ReferenceOTU161600	-3.67436	0.017982	0.700256	1	0	0.235875	k__Bacteria; p__Firmicutes; c__Clostridia; o__Clostridiales; f__Veillonellaceae; g__Phascolarctobacterium; s__
New.CleanUp.ReferenceOTU191026	-1.733	0.017982	0.700256	1	0	0.168088	k__Bacteria; p__Spirochaetes; c__Spirochaetes; o__Spirochaetales; f__Spirochaetaceae; g__Treponema; s__
New.CleanUp.ReferenceOTU212763	-2.5861	0.017982	0.700256	1	0.0998887	0.548825	k__Bacteria; p__Firmicutes; c__Erysipelotrichi; o__Erysipelotrichales; f__Erysipelotrichaceae; g__L7A_E11; s__
New.CleanUp.ReferenceOTU231023	-2.56686	0.017982	0.700256	1	0.0740787	0.616148	k__Bacteria; p__Firmicutes; c__Clostridia; o__Clostridiales; f__Ruminococcaceae; g__; s__
New.CleanUp.ReferenceOTU239208	-2.85196	0.017982	0.700256	1	0.0366763	0.385203	k__Bacteria; p__Firmicutes; c__Clostridia; o__Clostridiales; f__Lachnospiraceae; g__; s__
New.CleanUp.ReferenceOTU239461	-1.733	0.017982	0.700256	1	0	0.168088	k__Bacteria; p__Bacteroidetes; c__Bacteroidia; o__Bacteroidales; f__; g__; s__
New.CleanUp.ReferenceOTU240196	-3.50555	0.017982	0.700256	1	0	0.289223	k__Bacteria; p__Firmicutes; c__Clostridia; o__Clostridiales; f__; g__; s__
New.CleanUp.ReferenceOTU341288	-2.73249	0.017982	0.700256	1	0.729675	2.05398	k__Bacteria; p__Firmicutes; c__Clostridia; o__Clostridiales; f__; g__; s__
New.CleanUp.ReferenceOTU341976	-2.91309	0.017982	0.700256	1	0.802586	3.61372	k__Bacteria; p__Firmicutes; c__Bacilli; o__Lactobacillales; f__Lactobacillaceae; g__Lactobacillus; s__
New.CleanUp.ReferenceOTU345222	-3.20519	0.017982	0.700256	1	0	0.411648	k__Bacteria; p__Firmicutes; c__Clostridia; o__Clostridiales; f__Veillonellaceae; g__Phascolarctobacterium; s__
New.CleanUp.ReferenceOTU353680	-2.68573	0.017982	0.700256	1	0.0343625	0.570973	k__Bacteria; p__Firmicutes; c__Clostridia; o__Clostridiales; f__Lachnospiraceae; g__; s__
667010	-1.92482	0.018981	0.708361	1	0	1.05768	k__Bacteria; p__Firmicutes; c__Clostridia; o__Clostridiales; f__; g__; s__
695452	-2.54004	0.018981	0.708361	1	0.072245	0.69473	k__Bacteria; p__Actinobacteria; c__Actinobacteria; o__Actinomycetales; f__Microbacteriaceae; g__Microbacterium; s__
801579	-2.57241	0.018981	0.708361	1	0	0.458747	k__Bacteria; p__Firmicutes; c__Bacilli; o__Bacillales; f__Planococcaceae; g__Solibacillus; s__
New.ReferenceOTU636	3.29352	0.018981	0.708361	1	1.6996	0.06685	k__Bacteria; p__Bacteroidetes; c__Bacteroidia; o__Bacteroidales; f__Prevotellaceae; g__Prevotella; s__
New.CleanUp.ReferenceOTU35404	-2.43109	0.018981	0.708361	1	0.106082	0.898933	k__Bacteria; p__Firmicutes; c__Clostridia; o__Clostridiales; f__Ruminococcaceae; g__; s__
New.CleanUp.ReferenceOTU42904	-2.45841	0.018981	0.708361	1	0	0.456663	k__Bacteria; p__Firmicutes; c__Clostridia; o__Clostridiales; f__Veillonellaceae; g__Phascolarctobacterium; s__
New.CleanUp.ReferenceOTU45298	2.75139	0.018981	0.708361	1	1.87843	0.20352	k__Bacteria; p__Firmicutes; c__Clostridia; o__Clostridiales; f__Lachnospiraceae; g__; s__
New.CleanUp.ReferenceOTU63752	-2.31648	0.018981	0.708361	1	0.224038	1.00678	k__Bacteria; p__Firmicutes; c__Clostridia; o__Clostridiales; f__Veillonellaceae; g__; s__
New.CleanUp.ReferenceOTU65338	-2.79464	0.018981	0.708361	1	0.0343625	0.347863	k__Bacteria; p__Firmicutes; c__Clostridia; o__Clostridiales; f__Ruminococcaceae; g__; s__
New.CleanUp.ReferenceOTU97601	-3.45921	0.018981	0.708361	1	0	0.280595	k__Bacteria; p__Firmicutes; c__Clostridia; o__Clostridiales; f__Lachnospiraceae; g__; s__
New.CleanUp.ReferenceOTU111697	-2.61071	0.018981	0.708361	1	0	0.179775	k__Bacteria; p__Firmicutes; c__Clostridia; o__Clostridiales; f__Ruminococcaceae; g__; s__
New.CleanUp.ReferenceOTU131235	-2.67696	0.018981	0.708361	1	2.01702	3.80905	k__Bacteria; p__Firmicutes; c__Clostridia; o__Clostridiales; f__Lachnospiraceae; g__; s__
New.CleanUp.ReferenceOTU148763	-2.367	0.018981	0.708361	1	0	0.391193	k__Bacteria; p__Firmicutes; c__Clostridia; o__Clostridiales; f__Ruminococcaceae; g__; s__
New.CleanUp.ReferenceOTU188798	-3.4588	0.018981	0.708361	1	0	0.2817	k__Bacteria; p__Cyanobacteria; c__4C0d-2; o__YS2; f__; g__; s__
New.CleanUp.ReferenceOTU202083	-3.24253	0.018981	0.708361	1	0	0.331017	k__Bacteria; p__Firmicutes; c__Clostridia; o__Clostridiales; f__Lachnospiraceae; g__; s__
New.CleanUp.ReferenceOTU262027	-2.6239	0.018981	0.708361	1	1.45724	3.17885	k__Bacteria; p__Bacteroidetes; c__Bacteroidia; o__Bacteroidales; f__S24-7; g__; s__
New.CleanUp.ReferenceOTU318578	-3.67436	0.018981	0.708361	1	0	0.235875	k__Bacteria; p__Firmicutes; c__Clostridia; o__Clostridiales; f__Lachnospiraceae; g__; s__
New.CleanUp.ReferenceOTU352696	-1.76175	0.018981	0.708361	1	0	0.166213	k__Bacteria; p__Firmicutes; c__Clostridia; o__Clostridiales; f__; g__; s__
311718	-2.42439	0.01998	0.71265	1	0.110755	0.556907	k__Bacteria; p__Firmicutes; c__Clostridia; o__Clostridiales; f__Ruminococcaceae; g__Oscillospira; s__
327891	2.78071	0.01998	0.71265	1	3.72631	2.86827	k__Bacteria; p__Firmicutes; c__Clostridia; o__Clostridiales; f__Ruminococcaceae; g__Ruminococcus; s__
New.CleanUp.ReferenceOTU10581	-2.92742	0.01998	0.71265	1	0.494786	2.05757	k__Bacteria; p__Firmicutes; c__Clostridia; o__Clostridiales; f__; g__; s__
New.CleanUp.ReferenceOTU52928	-2.80305	0.01998	0.71265	1	0	0.507202	k__Bacteria; p__Firmicutes; c__Clostridia; o__Clostridiales; f__[Mogibacteriaceae]; g__Anaerovorax; s__
New.CleanUp.ReferenceOTU88300	-2.31796	0.01998	0.71265	1	0	0.416475	k__Bacteria; p__Firmicutes; c__Clostridia; o__Clostridiales; f__Ruminococcaceae; g__; s__
New.CleanUp.ReferenceOTU105655	-2.83791	0.01998	0.71265	1	0.160324	1.92405	k__Bacteria; p__Firmicutes; c__Clostridia; o__; f__; g__; s__
New.CleanUp.ReferenceOTU111962	-2.58157	0.01998	0.71265	1	0.0998887	0.628612	k__Bacteria; p__Firmicutes; c__Clostridia; o__Clostridiales; f__Lachnospiraceae; g__; s__
New.CleanUp.ReferenceOTU115825	-1.76175	0.01998	0.71265	1	0	0.166213	k__Bacteria; p__Firmicutes; c__Clostridia; o__Clostridiales; f__Veillonellaceae; g__Phascolarctobacterium; s__
New.CleanUp.ReferenceOTU171415	-2.53891	0.01998	0.71265	1	0.142759	0.554773	k__Bacteria; p__Firmicutes; c__Clostridia; o__Clostridiales; f__; g__; s__
New.CleanUp.ReferenceOTU214801	-2.54282	0.01998	0.71265	1	0.0632125	0.748193	k__Bacteria; p__Firmicutes; c__Clostridia; o__Clostridiales; f__; g__; s__
New.CleanUp.ReferenceOTU233608	-2.82558	0.01998	0.71265	1	0.391917	1.66732	k__Bacteria; p__Firmicutes; c__Clostridia; o__Clostridiales; f__Lachnospiraceae; g__[Ruminococcus]; s__gnavus
New.CleanUp.ReferenceOTU239182	-1.733	0.01998	0.71265	1	0	0.168088	k__Bacteria; p__Firmicutes; c__Clostridia; o__Clostridiales; f__; g__; s__
New.CleanUp.ReferenceOTU280183	-1.76175	0.01998	0.71265	1	0	0.166213	k__Bacteria; p__Firmicutes; c__Clostridia; o__Clostridiales; f__Lachnospiraceae; g__; s__
New.CleanUp.ReferenceOTU281996	-1.733	0.01998	0.71265	1	0	0.168088	k__Bacteria; p__Firmicutes; c__Clostridia; o__Clostridiales; f__[Mogibacteriaceae]; g__; s__
New.CleanUp.ReferenceOTU294881	-2.06164	0.01998	0.71265	1	0	1.04073	U; n; a; s; s; i; g; n; e; d
New.CleanUp.ReferenceOTU315822	-3.67846	0.01998	0.71265	1	0	0.246625	k__Bacteria; p__Firmicutes; c__Clostridia; o__Clostridiales; f__Lachnospiraceae; g__Dorea; s__
New.CleanUp.ReferenceOTU321661	-2.44912	0.01998	0.71265	1	0.0397163	0.38755	k__Bacteria; p__Firmicutes; c__Clostridia; o__Clostridiales; f__; g__; s__
New.CleanUp.ReferenceOTU326684	-2.61793	0.01998	0.71265	1	0.245721	1.91323	k__Bacteria; p__Firmicutes; c__Clostridia; o__Clostridiales; f__Lachnospiraceae; g__; s__
New.CleanUp.ReferenceOTU331510	-2.74293	0.01998	0.71265	1	0.17231	0.540495	k__Bacteria; p__Firmicutes; c__Clostridia; o__Clostridiales; f__Veillonellaceae; g__Phascolarctobacterium; s__
New.CleanUp.ReferenceOTU333511	-2.18076	0.01998	0.71265	1	0	0.5769	k__Bacteria; p__Firmicutes; c__Clostridia; o__Clostridiales; f__; g__; s__
215697	-2.81171	0.020979	0.718097	1	0.30336	1.05087	k__Bacteria; p__Firmicutes; c__Clostridia; o__Clostridiales; f__Lachnospiraceae; g__; s__
754283	-2.75515	0.020979	0.718097	1	0.40787	1.06573	k__Bacteria; p__Firmicutes; c__Clostridia; o__Clostridiales; f__; g__; s__
301982	-2.32503	0.020979	0.718097	1	0.101501	1.84462	k__Bacteria; p__Actinobacteria; c__Actinobacteria; o__Actinomycetales; f__Micrococcaceae; g__Arthrobacter; s__
4388430	-2.2556	0.020979	0.718097	1	0.0343625	0.379227	k__Bacteria; p__Firmicutes; c__Clostridia; o__Clostridiales; f__Ruminococcaceae; g__Ruminococcus; s__flavefaciens
303299	-3.48644	0.020979	0.718097	1	0	0.391767	k__Bacteria; p__Bacteroidetes; c__Bacteroidia; o__Bacteroidales; f__; g__; s__
555595	-2.65301	0.020979	0.718097	1	0.423825	1.5977	k__Bacteria; p__Firmicutes; c__Clostridia; o__Clostridiales; f__Ruminococcaceae; g__; s__
313144	-2.68845	0.020979	0.718097	1	0.312896	1.34971	k__Bacteria; p__Firmicutes; c__Clostridia; o__Clostridiales; f__Lachnospiraceae; g__[Ruminococcus]; s__gnavus
New.CleanUp.ReferenceOTU9557	-3.66585	0.020979	0.718097	1	0	0.239393	k__Bacteria; p__Firmicutes; c__Clostridia; o__Clostridiales; f__; g__; s__
New.CleanUp.ReferenceOTU22128	-2.20959	0.020979	0.718097	1	0.0760788	0.943117	k__Bacteria; p__Bacteroidetes; c__Bacteroidia; o__Bacteroidales; f__; g__; s__
New.CleanUp.ReferenceOTU37426	-2.70802	0.020979	0.718097	1	0	0.491963	k__Bacteria; p__Firmicutes; c__Clostridia; o__Clostridiales; f__; g__; s__
New.CleanUp.ReferenceOTU58693	-2.70773	0.020979	0.718097	1	1.04809	2.7329	k__Bacteria; p__Firmicutes; c__Clostridia; o__Clostridiales; f__[Mogibacteriaceae]; g__; s__
New.CleanUp.ReferenceOTU61264	2.70481	0.020979	0.718097	1	0.840463	0.123865	k__Bacteria; p__Bacteroidetes; c__Bacteroidia; o__Bacteroidales; f__; g__; s__
New.CleanUp.ReferenceOTU79753	-1.70134	0.020979	0.718097	1	0	0.412988	k__Bacteria; p__Bacteroidetes; c__Bacteroidia; o__Bacteroidales; f__Prevotellaceae; g__Prevotella; s__
New.CleanUp.ReferenceOTU83667	-2.62116	0.020979	0.718097	1	0	1.02022	k__Bacteria; p__Firmicutes; c__Clostridia; o__Clostridiales; f__Lachnospiraceae; g__Blautia; s__
New.CleanUp.ReferenceOTU131884	-3.69041	0.020979	0.718097	1	0	0.24093	k__Bacteria; p__Firmicutes; c__Erysipelotrichi; o__Erysipelotrichales; f__Erysipelotrichaceae
New.CleanUp.ReferenceOTU140136	-2.54441	0.020979	0.718097	1	0.0394025	0.37344	k__Bacteria; p__Firmicutes; c__Clostridia; o__Clostridiales; f__Lachnospiraceae; g__; s__
New.CleanUp.ReferenceOTU226977	-2.5014	0.020979	0.718097	1	0.487851	2.03886	k__Bacteria; p__Firmicutes; c__Clostridia; o__Clostridiales; f__Lachnospiraceae; g__; s__
New.CleanUp.ReferenceOTU282910	-2.61071	0.020979	0.718097	1	0	0.179775	k__Bacteria; p__Firmicutes; c__Clostridia; o__Clostridiales; f__; g__; s__
New.CleanUp.ReferenceOTU340937	-2.89003	0.020979	0.718097	1	0	1.13885	k__Bacteria; p__Firmicutes; c__Clostridia; o__Clostridiales; f__Lachnospiraceae; g__; s__
152612	-2.5894	0.021978	0.733602	1	0.389809	2.38221	k__Bacteria; p__Firmicutes; c__Clostridia; o__Clostridiales; f__; g__; s__
563490	-2.41308	0.021978	0.733602	1	2.95995	4.5045	k__Bacteria; p__Firmicutes; c__Clostridia; o__Clostridiales; f__Ruminococcaceae; g__; s__
140401	-2.02723	0.021978	0.733602	1	0	0.38622	k__Bacteria; p__Actinobacteria; c__Actinobacteria; o__Actinomycetales; f__Nocardioidaceae; g__Aeromicrobium; s__
New.CleanUp.ReferenceOTU32137	-2.4295	0.021978	0.733602	1	0.263081	1.58357	k__Bacteria; p__Bacteroidetes; c__Bacteroidia; o__Bacteroidales; f__[Paraprevotellaceae]; g__[Prevotella]; s__
New.CleanUp.ReferenceOTU62318	-1.71638	0.021978	0.733602	1	0.101049	0.980653	k__Bacteria; p__Firmicutes; c__Clostridia; o__Clostridiales
New.CleanUp.ReferenceOTU79303	-2.28355	0.021978	0.733602	1	0	0.609627	k__Bacteria; p__Firmicutes; c__Clostridia; o__Clostridiales; f__Lachnospiraceae; g__; s__
New.CleanUp.ReferenceOTU83371	-2.3874	0.021978	0.733602	1	0	0.608287	k__Bacteria; p__Firmicutes; c__Clostridia; o__Clostridiales; f__Lachnospiraceae; g__; s__
New.CleanUp.ReferenceOTU140000	-2.71319	0.021978	0.733602	1	0.56427	2.00359	k__Bacteria; p__Firmicutes; c__Clostridia; o__Clostridiales; f__Ruminococcaceae; g__; s__
New.CleanUp.ReferenceOTU142738	-2.92465	0.021978	0.733602	1	0	0.378562	k__Bacteria; p__Spirochaetes; c__Spirochaetes; o__Spirochaetales; f__Spirochaetaceae; g__Treponema; s__
New.CleanUp.ReferenceOTU337445	-2.82441	0.021978	0.733602	1	0.314731	1.37101	k__Bacteria; p__Firmicutes; c__Clostridia; o__Clostridiales; f__Ruminococcaceae; g__; s__
New.CleanUp.ReferenceOTU342625	3.05559	0.021978	0.733602	1	2.77305	0.057015	k__Bacteria; p__Bacteroidetes; c__Bacteroidia; o__Bacteroidales; f__; g__; s__
New.CleanUp.ReferenceOTU359711	-2.49731	0.021978	0.733602	1	0.150314	0.765595	k__Bacteria; p__Firmicutes; c__Clostridia; o__Clostridiales; f__Ruminococcaceae; g__; s__
311279	-2.50727	0.022977	0.743847	1	0	1.1119	k__Bacteria; p__Firmicutes; c__Bacilli; o__Bacillales; f__Bacillaceae; g__Bacillus; s__
579462	-2.21116	0.022977	0.743847	1	0.0760788	0.412392	k__Bacteria; p__Firmicutes; c__Clostridia; o__Clostridiales; f__Ruminococcaceae; g__; s__
1105016	-2.71857	0.022977	0.743847	1	0.314425	1.19778	k__Bacteria; p__Firmicutes; c__Clostridia; o__Clostridiales; f__Ruminococcaceae; g__; s__
571111	-2.8745	0.022977	0.743847	1	1.0468	3.11633	k__Bacteria; p__Firmicutes; c__Clostridia; o__Clostridiales; f__Ruminococcaceae; g__Ruminococcus; s__flavefaciens
294323	2.34171	0.022977	0.743847	1	0.932004	0	k__Bacteria; p__Spirochaetes; c__Spirochaetes; o__Spirochaetales; f__Spirochaetaceae; g__Treponema; s__
New.CleanUp.ReferenceOTU99955	-1.76175	0.022977	0.743847	1	0	0.166213	k__Bacteria; p__Bacteroidetes; c__Bacteroidia; o__Bacteroidales; f__[Paraprevotellaceae]; g__YRC22; s__
New.CleanUp.ReferenceOTU157509	-3.68951	0.022977	0.743847	1	0	0.229558	U; n; a; s; s; i; g; n; e; d
New.CleanUp.ReferenceOTU166526	-3.23327	0.022977	0.743847	1	0	0.297457	k__Bacteria; p__Firmicutes; c__Clostridia; o__Clostridiales; f__Ruminococcaceae; g__; s__
New.CleanUp.ReferenceOTU252883	2.60036	0.022977	0.743847	1	2.15372	0.446367	k__Bacteria; p__Bacteroidetes; c__Bacteroidia; o__Bacteroidales; f__; g__; s__
New.CleanUp.ReferenceOTU306991	2.24127	0.022977	0.743847	1	0.609035	0	k__Bacteria; p__Firmicutes; c__Clostridia; o__Clostridiales; f__Ruminococcaceae; g__; s__
New.CleanUp.ReferenceOTU318795	-2.42519	0.022977	0.743847	1	0	0.675028	k__Bacteria; p__Actinobacteria; c__Coriobacteriia; o__Coriobacteriales; f__Coriobacteriaceae; g__Adlercreutzia; s__
New.CleanUp.ReferenceOTU320824	2.91005	0.022977	0.743847	1	0.495301	0.057015	k__Bacteria; p__Firmicutes; c__Clostridia; o__Clostridiales; f__Ruminococcaceae; g__; s__
New.CleanUp.ReferenceOTU339301	-2.75834	0.022977	0.743847	1	1.15146	2.69638	k__Bacteria; p__Firmicutes; c__Clostridia; o__Clostridiales; f__[Mogibacteriaceae]; g__; s__
[truncated: 15,626 more rows]

## Sheet: GS_KW_Study
OTU	Test-Statistic	P	FDR_P	Bonferroni_P	EMP_mean	damfoal_mean	taxonomy
[truncated: 97,340 more rows]
